# Supplementary material for: A Mechanosensitive Channel Governs Lipid Flippase-Mediated Echinocandin Resistance in Cryptococcus neoformans
Source: mBio. 2019 Dec 10;10(6):e01952-19. doi: 10.1128/mBio.01952-19 (PMC6904872; doi:10.1128/mBio.01952-19)
Supplement: TABLE S4 [file mBio.01952-19-st004.xlsx]

## Sheet: M1_amino acid changes
h99transmito_mRNA	Region	Type	Reference	Allele	Count	Coverage	Frequency	Forward read count	Reverse read count	BaseQRankSum	transcript_id (h99transmito_CDS)	Coding region change	Amino acid change	Amino acid change in longest transcript	Coding region change in longest transcript	Other variants within codon	Non-synonymous
CNAG_04548	168	SNV	T	C	694	695	99.8561	642	457		CNAG_04548T0	CNAG_04548T0:c.4980A>G	CNAG_04548:p.*1660Trp	CNAG_04548:p.*1660Trp	CNAG_04548T0:c.4980A>G	No	Yes
CNAG_04548	262	SNV	T	C	862	863	99.8841	695	659		CNAG_04548T0	CNAG_04548T0:c.4886A>G	CNAG_04548:p.Gln1629Arg	CNAG_04548:p.Gln1629Arg	CNAG_04548T0:c.4886A>G	No	Yes
CNAG_04548	266	SNV	T	A	868	869	99.8849	697	683		CNAG_04548T0	CNAG_04548T0:c.4882A>T	CNAG_04548:p.Met1628Leu	CNAG_04548:p.Met1628Leu	CNAG_04548T0:c.4882A>T	No	Yes
CNAG_04548	308	SNV	G	A	875	881	99.319	626	709		CNAG_04548T0	CNAG_04548T0:c.4840C>T	CNAG_04548:p.Leu1614Phe	CNAG_04548:p.Leu1614Phe	CNAG_04548T0:c.4840C>T	No	Yes
CNAG_04548	365	SNV	T	A	855	856	99.8832	584	608		CNAG_04548T0	CNAG_04548T0:c.4783A>T	CNAG_04548:p.Asn1595Tyr	CNAG_04548:p.Asn1595Tyr	CNAG_04548T0:c.4783A>T	No	Yes
CNAG_04548	416	SNV	G	T	809	810	99.8765	635	541		CNAG_04548T0	CNAG_04548T0:c.4732C>A	CNAG_04548:p.His1578Asn	CNAG_04548:p.His1578Asn	CNAG_04548T0:c.4732C>A	No	Yes
CNAG_04548	456	SNV	G	C	902	904	99.7788	737	626		CNAG_04548T0	CNAG_04548T0:c.4692C>G	CNAG_04548:p.Cys1564Trp	CNAG_04548:p.Cys1564Trp	CNAG_04548T0:c.4692C>G	No	Yes
CNAG_00014	47839	SNV	A	G	59	116	50.8621	56	3	-0.57	CNAG_00014T0	CNAG_00014T0:c.892A>G	CNAG_00014:p.Ile298Val	CNAG_00014:p.Ile298Val	CNAG_00014T0:c.892A>G	No	Yes
CNAG_00014	47849	SNV	A	G	64	125	51.2	59	13	-2.09	CNAG_00014T0	CNAG_00014T0:c.902A>G	CNAG_00014:p.Gln301Arg	CNAG_00014:p.Gln301Arg	CNAG_00014T0:c.902A>G	No	Yes
CNAG_07950, CNAG_07950, CNAG_07950	977667^977668	Insertion	-	G	21	26	80.7692	17	8	-0.16	CNAG_07950T0, CNAG_07950T1, CNAG_07950T2	CNAG_07950T0:c.[557dup]; CNAG_07950T1:c.[554dup]; CNAG_07950T2:c.[350dup]	CNAG_07950:p.[Gly187fs];[Gly186fs];[Gly118fs]	CNAG_07950:p.Gly187fs	CNAG_07950T0:c.557dup	No	Yes
CNAG_07362	1231136	SNV	C	G	198	202	98.0198	133	180		CNAG_07362T0	CNAG_07362T0:c.202G>C	CNAG_07362:p.Glu68Gln	CNAG_07362:p.Glu68Gln	CNAG_07362T0:c.202G>C	Yes	Yes
CNAG_07362	1231137^1231138	Insertion	-	G	194	201	96.5174	132	176		CNAG_07362T0	CNAG_07362T0:c.200dup	CNAG_07362:p.Glu68fs	CNAG_07362:p.Glu68fs	CNAG_07362T0:c.200dup	Yes	Yes
CNAG_00483	1243071..1243073	MNV	GAA	ATT	898	1189	75.5257	440	793	-0.87	CNAG_00483T0	CNAG_00483T0:c.10_12delGAAinsATT	CNAG_00483:p.Glu4Ile	CNAG_00483:p.Glu4Ile	CNAG_00483T0:c.10_12delGAAinsATT	No	Yes
CNAG_00483	1243077	SNV	G	C	385	673	57.2065	201	341	-3.35	CNAG_00483T0	CNAG_00483T0:c.16G>C	CNAG_00483:p.Glu6Gln	CNAG_00483:p.Glu6Gln	CNAG_00483T0:c.16G>C	No	Yes
CNAG_06802	144	Deletion	C	-	114	116	98.2759	87	68		CNAG_06802T0	CNAG_06802T0:c.99delC	CNAG_06802:p.Lys34fs	CNAG_06802:p.Lys34fs	CNAG_06802T0:c.99delC	No	Yes
CNAG_06802	159^160	Insertion	-	C	122	126	96.8254	95	79		CNAG_06802T0	CNAG_06802T0:c.107dup	CNAG_06802:p.Ala37fs	CNAG_06802:p.Ala37fs	CNAG_06802T0:c.107dup	No	Yes
CNAG_07460	38760	SNV	T	C	61	61	100	60	38		CNAG_07460T0	CNAG_07460T0:c.1607T>C	CNAG_07460:p.Phe536Ser	CNAG_07460:p.Phe536Ser	CNAG_07460T0:c.1607T>C	No	Yes
CNAG_07460	38799	SNV	T	C	91	91	100	90	51		CNAG_07460T0	CNAG_07460T0:c.1646T>C	CNAG_07460:p.Val549Ala	CNAG_07460:p.Val549Ala	CNAG_07460T0:c.1646T>C	No	Yes
CNAG_07460	38877	SNV	T	C	144	144	100	127	90		CNAG_07460T0	CNAG_07460T0:c.1724T>C	CNAG_07460:p.Val575Ala	CNAG_07460:p.Val575Ala	CNAG_07460T0:c.1724T>C	Yes	Yes
CNAG_07460	38896	SNV	A	T	143	143	100	127	95		CNAG_07460T0	CNAG_07460T0:c.1743A>T	CNAG_07460:p.Lys581Asn	CNAG_07460:p.Lys581Asn	CNAG_07460T0:c.1743A>T	No	Yes
CNAG_07653	1420823	SNV	A	G	9	14	64.2857	4	9	-0.53	CNAG_07653T0	CNAG_07653T0:c.29A>G	CNAG_07653:p.His10Arg	CNAG_07653:p.His10Arg	CNAG_07653T0:c.29A>G	No	Yes
CNAG_05771, CNAG_05771	833087	SNV	C	G	48	48	100	21	48		CNAG_05771T1, CNAG_05771T0	CNAG_05771T1:c.[68G>C]; CNAG_05771T0:c.[68G>C]	CNAG_05771:p.[Gly23Ala];[Gly23Ala]	CNAG_05771:p.Gly23Ala	CNAG_05771T0:c.68G>C	No	Yes
CNAG_05771, CNAG_05771	833104	SNV	T	G	30	30	100	15	30		CNAG_05771T1, CNAG_05771T0	CNAG_05771T1:c.[51A>C]; CNAG_05771T0:c.[51A>C]	CNAG_05771:p.[Glu17Asp];[Glu17Asp]	CNAG_05771:p.Glu17Asp	CNAG_05771T0:c.51A>C	No	Yes
CNAG_07704	1399026	SNV	C	T	568	782	72.6343	364	551	-0.86	CNAG_07704T0	CNAG_07704T0:c.241C>T	CNAG_07704:p.Arg81*	CNAG_07704:p.Arg81*	CNAG_07704T0:c.241C>T	No	Yes
CNAG_07704	1399056	SNV	A	C	543	757	71.7305	335	543	-0.43	CNAG_07704T0	CNAG_07704T0:c.271A>C	CNAG_07704:p.Ile91Leu	CNAG_07704:p.Ile91Leu	CNAG_07704T0:c.271A>C	No	Yes
CNAG_07704	1399111	SNV	T	C	315	438	71.9178	136	315	0.96	CNAG_07704T0	CNAG_07704T0:c.326T>C	CNAG_07704:p.Ile109Thr	CNAG_07704:p.Ile109Thr	CNAG_07704T0:c.326T>C	No	Yes
CNAG_07704	1399115..1399116	MNV	CA	TG	302	417	72.4221	127	302	-4.33	CNAG_07704T0	CNAG_07704T0:c.330_331delCAinsTG	CNAG_07704:p.Ser111Gly	CNAG_07704:p.Ser111Gly	CNAG_07704T0:c.330_331delCAinsTG	Yes	Yes
CNAG_07704	1399118	SNV	C	A	302	398	75.8794	120	302	-0.94	CNAG_07704T0	CNAG_07704T0:c.333C>A	CNAG_07704:p.Ser111Arg	CNAG_07704:p.Ser111Arg	CNAG_07704T0:c.333C>A	Yes	Yes
CNAG_07704	1399122	SNV	G	A	286	378	75.6614	112	286	-1.72	CNAG_07704T0	CNAG_07704T0:c.337G>A	CNAG_07704:p.Val113Ile	CNAG_07704:p.Val113Ile	CNAG_07704T0:c.337G>A	No	Yes
CNAG_07704	1399126	SNV	A	G	227	305	74.4262	84	227	-0.57	CNAG_07704T0	CNAG_07704T0:c.341A>G	CNAG_07704:p.His114Arg	CNAG_07704:p.His114Arg	CNAG_07704T0:c.341A>G	Yes	Yes
CNAG_07704	1399127^1399128	Insertion	-	A	213	288	73.9583	70	213	3.66	CNAG_07704T0	CNAG_07704T0:c.342_343insA	CNAG_07704:p.Gly115fs	CNAG_07704:p.Gly115fs	CNAG_07704T0:c.342_343insA	Yes	Yes
CNAG_07704	1399129..1399130	MNV	GT	CA	206	282	73.0496	66	206	2.83	CNAG_07704T0	CNAG_07704T0:c.344_345delGTinsCA	CNAG_07704:p.Gly115Ala	CNAG_07704:p.Gly115Ala	CNAG_07704T0:c.344_345delGTinsCA	Yes	Yes
CNAG_07704	1399132^1399133	Insertion	-	A	196	252	77.7778	62	196	1.71	CNAG_07704T0	CNAG_07704T0:c.347_348insA	CNAG_07704:p.Arg117fs	CNAG_07704:p.Arg117fs	CNAG_07704T0:c.347_348insA	No	Yes
CNAG_03507	1147101	Deletion	T	-	55	55	100	49	55		CNAG_03507T0	CNAG_03507T0:c.139delA	CNAG_03507:p.Ser47fs	CNAG_03507:p.Ser47fs	CNAG_03507T0:c.139delA	No	Yes
CNAG_03507	1147108^1147109	Insertion	-	G	54	54	100	48	54		CNAG_03507T0	CNAG_03507T0:c.131dup	CNAG_03507:p.Ala45fs	CNAG_03507:p.Ala45fs	CNAG_03507T0:c.131dup	No	Yes
CNAG_03507	1147140^1147141	Insertion	-	G	54	54	100	40	54		CNAG_03507T0	CNAG_03507T0:c.99_100insC	CNAG_03507:p.Trp34fs	CNAG_03507:p.Trp34fs	CNAG_03507T0:c.99_100insC	No	Yes
CNAG_03507	1147144	Deletion	C	-	53	53	100	39	53		CNAG_03507T0	CNAG_03507T0:c.96delG	CNAG_03507:p.Pro33fs	CNAG_03507:p.Pro33fs	CNAG_03507T0:c.96delG	No	Yes
CNAG_03507	1147149^1147150	Insertion	-	G	53	53	100	37	53		CNAG_03507T0	CNAG_03507T0:c.90dup	CNAG_03507:p.Val31fs	CNAG_03507:p.Val31fs	CNAG_03507T0:c.90dup	No	Yes
CNAG_03507	1147166^1147167	Insertion	-	G	46	47	97.8723	30	46		CNAG_03507T0	CNAG_03507T0:c.73dup	CNAG_03507:p.Arg25fs	CNAG_03507:p.Arg25fs	CNAG_03507T0:c.73dup	No	Yes
CNAG_03507	1147182	SNV	A	G	38	38	100	23	38		CNAG_03507T0	CNAG_03507T0:c.58T>C	CNAG_03507:p.Ser20Pro	CNAG_03507:p.Ser20Pro	CNAG_03507T0:c.58T>C	No	Yes
CNAG_03507	1147187	SNV	C	G	27	27	100	17	27		CNAG_03507T0	CNAG_03507T0:c.53G>C	CNAG_03507:p.Gly18Ala	CNAG_03507:p.Gly18Ala	CNAG_03507T0:c.53G>C	No	Yes
CNAG_03507	1147209	SNV	A	G	14	14	100	8	14		CNAG_03507T0	CNAG_03507T0:c.31T>C	CNAG_03507:p.Ser11Pro	CNAG_03507:p.Ser11Pro	CNAG_03507T0:c.31T>C	No	Yes
CNAG_03507	1147212	SNV	T	G	11	11	100	8	11		CNAG_03507T0	CNAG_03507T0:c.28A>C	CNAG_03507:p.Ser10Arg	CNAG_03507:p.Ser10Arg	CNAG_03507T0:c.28A>C	No	Yes
CNAG_04348	637919..637924	Deletion	TCAGAC	-	228	228	100	170	190		CNAG_04348T0	CNAG_04348T0:c.225_230delGTCTGA	CNAG_04348:p.Glu75_Ser76del	CNAG_04348:p.Glu75_Ser76del	CNAG_04348T0:c.225_230delGTCTGA	No	Yes
CNAG_04760	472992^472993	Insertion	-	G	27	27	100	18	27		CNAG_04760T0	CNAG_04760T0:c.92dup	CNAG_04760:p.Thr32fs	CNAG_04760:p.Thr32fs	CNAG_04760T0:c.92dup	No	Yes
CNAG_01704	663373..663374	Deletion	GG	-	328	329	99.696	245	245		CNAG_01704T0	CNAG_01704T0:c.343_344delCC	CNAG_01704:p.Pro115fs	CNAG_01704:p.Pro115fs	CNAG_01704T0:c.343_344delCC	No	Yes
CNAG_01704	663377	SNV	G	T	326	328	99.3902	243	243		CNAG_01704T0	CNAG_01704T0:c.340C>A	CNAG_01704:p.Gln114Lys	CNAG_01704:p.Gln114Lys	CNAG_01704T0:c.340C>A	No	Yes
CNAG_01706	666251	SNV	C	A	304	304	100	226	255		CNAG_01706T0	CNAG_01706T0:c.560G>T	CNAG_01706:p.Arg187Ile	CNAG_01706:p.Arg187Ile	CNAG_01706T0:c.560G>T	No	Yes
CNAG_05436	308330	SNV	G	A	192	382	50.2618	110	148	1.92	CNAG_05436T0	CNAG_05436T0:c.751G>A	CNAG_05436:p.Ala251Thr	CNAG_05436:p.Ala251Thr	CNAG_05436T0:c.751G>A	No	Yes
CNAG_05436	308456	SNV	G	A	161	309	52.1036	125	129	3.71	CNAG_05436T0	CNAG_05436T0:c.877G>A	CNAG_05436:p.Val293Met	CNAG_05436:p.Val293Met	CNAG_05436T0:c.877G>A	No	Yes
CNAG_05436	308472	SNV	C	T	155	290	53.4483	112	127	1.37	CNAG_05436T0	CNAG_05436T0:c.893C>T	CNAG_05436:p.Ala298Val	CNAG_05436:p.Ala298Val	CNAG_05436T0:c.893C>T	No	Yes
CNAG_05436	308540	SNV	C	T	90	176	51.1364	35	79	1.89	CNAG_05436T0	CNAG_05436T0:c.961C>T	CNAG_05436:p.Arg321Cys	CNAG_05436:p.Arg321Cys	CNAG_05436T0:c.961C>T	No	Yes
CNAG_09000	1876^1877	Insertion	-	T	2045	2052	99.6589	1381	1620		CNAG_09000T0	CNAG_09000T0:c.752dup	CNAG_09000:p.Phe252fs	CNAG_09000:p.Phe252fs	CNAG_09000T0:c.752dup	No	Yes

## Sheet: M2_amino acid changes
h99transmito_mRNA	Region	Type	Reference	Allele	Count	Coverage	Frequency	Forward read count	Reverse read count	BaseQRankSum	transcript_id (h99transmito_CDS)	Coding region change	Amino acid change	Amino acid change in longest transcript	Coding region change in longest transcript	Other variants within codon	Non-synonymous
CNAG_04548	168	SNV	T	C	475	476	99.7899	439	340		CNAG_04548T0	CNAG_04548T0:c.4980A>G	CNAG_04548:p.*1660Trp	CNAG_04548:p.*1660Trp	CNAG_04548T0:c.4980A>G	No	Yes
CNAG_04548	262	SNV	T	C	567	569	99.6485	445	449		CNAG_04548T0	CNAG_04548T0:c.4886A>G	CNAG_04548:p.Gln1629Arg	CNAG_04548:p.Gln1629Arg	CNAG_04548T0:c.4886A>G	No	Yes
CNAG_04548	266	SNV	T	A	578	578	100	451	457		CNAG_04548T0	CNAG_04548T0:c.4882A>T	CNAG_04548:p.Met1628Leu	CNAG_04548:p.Met1628Leu	CNAG_04548T0:c.4882A>T	No	Yes
CNAG_04548	308	SNV	G	A	555	556	99.8201	416	460		CNAG_04548T0	CNAG_04548T0:c.4840C>T	CNAG_04548:p.Leu1614Phe	CNAG_04548:p.Leu1614Phe	CNAG_04548T0:c.4840C>T	No	Yes
CNAG_04548	365	SNV	T	A	529	533	99.2495	384	381		CNAG_04548T0	CNAG_04548T0:c.4783A>T	CNAG_04548:p.Asn1595Tyr	CNAG_04548:p.Asn1595Tyr	CNAG_04548T0:c.4783A>T	No	Yes
CNAG_04548	416	SNV	G	T	516	519	99.422	398	368		CNAG_04548T0	CNAG_04548T0:c.4732C>A	CNAG_04548:p.His1578Asn	CNAG_04548:p.His1578Asn	CNAG_04548T0:c.4732C>A	No	Yes
CNAG_04548	456	SNV	G	C	584	586	99.6587	494	433		CNAG_04548T0	CNAG_04548T0:c.4692C>G	CNAG_04548:p.Cys1564Trp	CNAG_04548:p.Cys1564Trp	CNAG_04548T0:c.4692C>G	No	Yes
CNAG_07950, CNAG_07950, CNAG_07950	977667^977668	Insertion	-	G	9	16	56.25	7	3	-0.69	CNAG_07950T0, CNAG_07950T1, CNAG_07950T2	CNAG_07950T0:c.[557dup]; CNAG_07950T1:c.[554dup]; CNAG_07950T2:c.[350dup]	CNAG_07950:p.[Gly187fs];[Gly186fs];[Gly118fs]	CNAG_07950:p.Gly187fs	CNAG_07950T0:c.557dup	No	Yes
CNAG_07362	1231136	SNV	C	G	81	83	97.5904	57	68		CNAG_07362T0	CNAG_07362T0:c.202G>C	CNAG_07362:p.Glu68Gln	CNAG_07362:p.Glu68Gln	CNAG_07362T0:c.202G>C	Yes	Yes
CNAG_07362	1231137^1231138	Insertion	-	G	81	83	97.5904	55	68		CNAG_07362T0	CNAG_07362T0:c.200dup	CNAG_07362:p.Glu68fs	CNAG_07362:p.Glu68fs	CNAG_07362T0:c.200dup	Yes	Yes
CNAG_00483	1243071..1243073	MNV	GAA	ATT	571	736	77.5815	323	504	0.75	CNAG_00483T0	CNAG_00483T0:c.10_12delGAAinsATT	CNAG_00483:p.Glu4Ile	CNAG_00483:p.Glu4Ile	CNAG_00483T0:c.10_12delGAAinsATT	No	Yes
CNAG_00483	1243077	SNV	G	C	237	404	58.6634	140	218	-3.25	CNAG_00483T0	CNAG_00483T0:c.16G>C	CNAG_00483:p.Glu6Gln	CNAG_00483:p.Glu6Gln	CNAG_00483T0:c.16G>C	No	Yes
CNAG_06802	144	Deletion	C	-	80	82	97.561	64	57		CNAG_06802T0	CNAG_06802T0:c.99delC	CNAG_06802:p.Lys34fs	CNAG_06802:p.Lys34fs	CNAG_06802T0:c.99delC	No	Yes
CNAG_06802	159^160	Insertion	-	C	80	82	97.561	62	62		CNAG_06802T0	CNAG_06802T0:c.107dup	CNAG_06802:p.Ala37fs	CNAG_06802:p.Ala37fs	CNAG_06802T0:c.107dup	No	Yes
CNAG_07460	38760	SNV	T	C	57	57	100	56	34		CNAG_07460T0	CNAG_07460T0:c.1607T>C	CNAG_07460:p.Phe536Ser	CNAG_07460:p.Phe536Ser	CNAG_07460T0:c.1607T>C	No	Yes
CNAG_07460	38799	SNV	T	C	71	71	100	69	46		CNAG_07460T0	CNAG_07460T0:c.1646T>C	CNAG_07460:p.Val549Ala	CNAG_07460:p.Val549Ala	CNAG_07460T0:c.1646T>C	No	Yes
CNAG_07460	38877	SNV	T	C	114	114	100	103	77		CNAG_07460T0	CNAG_07460T0:c.1724T>C	CNAG_07460:p.Val575Ala	CNAG_07460:p.Val575Ala	CNAG_07460T0:c.1724T>C	Yes	Yes
CNAG_07460	38896	SNV	A	T	116	116	100	94	82		CNAG_07460T0	CNAG_07460T0:c.1743A>T	CNAG_07460:p.Lys581Asn	CNAG_07460:p.Lys581Asn	CNAG_07460T0:c.1743A>T	No	Yes
CNAG_02989	266873	Deletion	C	-	135	135	100	111	104		CNAG_02989T0	CNAG_02989T0:c.669delC	CNAG_02989:p.Leu225fs	CNAG_02989:p.Leu225fs	CNAG_02989T0:c.669delC	No	Yes
CNAG_05771, CNAG_05771	833087	SNV	C	G	45	45	100	23	45		CNAG_05771T1, CNAG_05771T0	CNAG_05771T1:c.[68G>C]; CNAG_05771T0:c.[68G>C]	CNAG_05771:p.[Gly23Ala];[Gly23Ala]	CNAG_05771:p.Gly23Ala	CNAG_05771T0:c.68G>C	No	Yes
CNAG_05771, CNAG_05771	833104	SNV	T	G	26	26	100	17	26		CNAG_05771T1, CNAG_05771T0	CNAG_05771T1:c.[51A>C]; CNAG_05771T0:c.[51A>C]	CNAG_05771:p.[Glu17Asp];[Glu17Asp]	CNAG_05771:p.Glu17Asp	CNAG_05771T0:c.51A>C	No	Yes
CNAG_07704	1399026	SNV	C	T	510	669	76.2332	357	491	-0.37	CNAG_07704T0	CNAG_07704T0:c.241C>T	CNAG_07704:p.Arg81*	CNAG_07704:p.Arg81*	CNAG_07704T0:c.241C>T	No	Yes
CNAG_07704	1399056	SNV	A	C	495	664	74.5482	350	493	-1.57	CNAG_07704T0	CNAG_07704T0:c.271A>C	CNAG_07704:p.Ile91Leu	CNAG_07704:p.Ile91Leu	CNAG_07704T0:c.271A>C	No	Yes
CNAG_07704	1399111	SNV	T	C	266	373	71.3137	132	264	0.98	CNAG_07704T0	CNAG_07704T0:c.326T>C	CNAG_07704:p.Ile109Thr	CNAG_07704:p.Ile109Thr	CNAG_07704T0:c.326T>C	No	Yes
CNAG_07704	1399115..1399116	MNV	CA	TG	265	367	72.2071	132	263	-1.52	CNAG_07704T0	CNAG_07704T0:c.330_331delCAinsTG	CNAG_07704:p.Ser111Gly	CNAG_07704:p.Ser111Gly	CNAG_07704T0:c.330_331delCAinsTG	Yes	Yes
CNAG_07704	1399118	SNV	C	A	256	349	73.3524	123	254	0.74	CNAG_07704T0	CNAG_07704T0:c.333C>A	CNAG_07704:p.Ser111Arg	CNAG_07704:p.Ser111Arg	CNAG_07704T0:c.333C>A	Yes	Yes
CNAG_07704	1399122	SNV	G	A	243	326	74.5399	115	241	-2.36	CNAG_07704T0	CNAG_07704T0:c.337G>A	CNAG_07704:p.Val113Ile	CNAG_07704:p.Val113Ile	CNAG_07704T0:c.337G>A	No	Yes
CNAG_07704	1399126	SNV	A	G	181	263	68.8213	82	180	1.5	CNAG_07704T0	CNAG_07704T0:c.341A>G	CNAG_07704:p.His114Arg	CNAG_07704:p.His114Arg	CNAG_07704T0:c.341A>G	Yes	Yes
CNAG_07704	1399127^1399128	Insertion	-	A	176	256	68.75	79	175	4.19	CNAG_07704T0	CNAG_07704T0:c.342_343insA	CNAG_07704:p.Gly115fs	CNAG_07704:p.Gly115fs	CNAG_07704T0:c.342_343insA	Yes	Yes
CNAG_07704	1399129..1399130	MNV	GT	CA	175	253	69.17	73	174	2.18	CNAG_07704T0	CNAG_07704T0:c.344_345delGTinsCA	CNAG_07704:p.Gly115Ala	CNAG_07704:p.Gly115Ala	CNAG_07704T0:c.344_345delGTinsCA	Yes	Yes
CNAG_07704	1399132^1399133	Insertion	-	A	154	210	73.3333	56	153	2.38	CNAG_07704T0	CNAG_07704T0:c.347_348insA	CNAG_07704:p.Arg117fs	CNAG_07704:p.Arg117fs	CNAG_07704T0:c.347_348insA	No	Yes
CNAG_03507	1147101	Deletion	T	-	35	36	97.2222	32	33		CNAG_03507T0	CNAG_03507T0:c.139delA	CNAG_03507:p.Ser47fs	CNAG_03507:p.Ser47fs	CNAG_03507T0:c.139delA	No	Yes
CNAG_03507	1147108^1147109	Insertion	-	G	35	36	97.2222	31	33		CNAG_03507T0	CNAG_03507T0:c.131dup	CNAG_03507:p.Ala45fs	CNAG_03507:p.Ala45fs	CNAG_03507T0:c.131dup	No	Yes
CNAG_03507	1147140^1147141	Insertion	-	G	39	39	100	29	38		CNAG_03507T0	CNAG_03507T0:c.99_100insC	CNAG_03507:p.Trp34fs	CNAG_03507:p.Trp34fs	CNAG_03507T0:c.99_100insC	No	Yes
CNAG_03507	1147144	Deletion	C	-	37	37	100	28	37		CNAG_03507T0	CNAG_03507T0:c.96delG	CNAG_03507:p.Pro33fs	CNAG_03507:p.Pro33fs	CNAG_03507T0:c.96delG	No	Yes
CNAG_03507	1147149^1147150	Insertion	-	G	34	35	97.1429	23	34		CNAG_03507T0	CNAG_03507T0:c.90dup	CNAG_03507:p.Val31fs	CNAG_03507:p.Val31fs	CNAG_03507T0:c.90dup	No	Yes
CNAG_03507	1147166^1147167	Insertion	-	G	33	33	100	20	33		CNAG_03507T0	CNAG_03507T0:c.73dup	CNAG_03507:p.Arg25fs	CNAG_03507:p.Arg25fs	CNAG_03507T0:c.73dup	No	Yes
CNAG_03507	1147182	SNV	A	G	29	29	100	19	29		CNAG_03507T0	CNAG_03507T0:c.58T>C	CNAG_03507:p.Ser20Pro	CNAG_03507:p.Ser20Pro	CNAG_03507T0:c.58T>C	No	Yes
CNAG_03507	1147187	SNV	C	G	22	22	100	14	22		CNAG_03507T0	CNAG_03507T0:c.53G>C	CNAG_03507:p.Gly18Ala	CNAG_03507:p.Gly18Ala	CNAG_03507T0:c.53G>C	No	Yes
CNAG_04348	637919..637924	Deletion	TCAGAC	-	141	143	98.6014	103	128		CNAG_04348T0	CNAG_04348T0:c.225_230delGTCTGA	CNAG_04348:p.Glu75_Ser76del	CNAG_04348:p.Glu75_Ser76del	CNAG_04348T0:c.225_230delGTCTGA	No	Yes
CNAG_04760	472992^472993	Insertion	-	G	18	18	100	10	18		CNAG_04760T0	CNAG_04760T0:c.92dup	CNAG_04760:p.Thr32fs	CNAG_04760:p.Thr32fs	CNAG_04760T0:c.92dup	No	Yes
CNAG_01704	662484	SNV	T	G	110	170	64.7059	83	85	-1.5	CNAG_01704T0	CNAG_01704T0:c.1130A>C	CNAG_01704:p.Gln377Pro	CNAG_01704:p.Gln377Pro	CNAG_01704T0:c.1130A>C	No	Yes
CNAG_01706	666251	SNV	C	A	201	201	100	151	165		CNAG_01706T0	CNAG_01706T0:c.560G>T	CNAG_01706:p.Arg187Ile	CNAG_01706:p.Arg187Ile	CNAG_01706T0:c.560G>T	No	Yes
CNAG_05436	308456	SNV	G	A	93	165	56.3636	60	79	2.31	CNAG_05436T0	CNAG_05436T0:c.877G>A	CNAG_05436:p.Val293Met	CNAG_05436:p.Val293Met	CNAG_05436T0:c.877G>A	No	Yes
CNAG_05436	308472	SNV	C	T	89	162	54.9383	64	73	0.27	CNAG_05436T0	CNAG_05436T0:c.893C>T	CNAG_05436:p.Ala298Val	CNAG_05436:p.Ala298Val	CNAG_05436T0:c.893C>T	No	Yes
CNAG_09000	1876^1877	Insertion	-	T	1223	1225	99.8367	836	977		CNAG_09000T0	CNAG_09000T0:c.752dup	CNAG_09000:p.Phe252fs	CNAG_09000:p.Phe252fs	CNAG_09000T0:c.752dup	No	Yes

## Sheet: Common amino acid changes
h99transmito_Gene	Chromosome	Region	Type	Reference	Allele	Reference allele	Length	Zygosity	db_xref	h99transmito_CDS	source (h99transmito_CDS)	transcript_id (h99transmito_CDS)	frame (h99transmito_CDS)	Sample count	Total number of samples	Sample frequency	Coding region change	Amino acid change	Amino acid change in longest transcript	Coding region change in longest transcript	Other variants within codon	Non-synonymous
	Supercontig_3.1	99	SNV	T	C	No	1	Homozygous						2	2	100					No	-
CNAG_06802, CNAG_06802	Supercontig_3.2	144	Deletion	C	-	No	1	Homozygous	CNAG_06802, CNAG_06802, CNAG_06802	CNAG_06802	CNA3_FINAL_CALLGENES_1	CNAG_06802T0	[20..38: 0, 73..497: 2, 498..500: 0]	2	2	100	CNAG_06802T0:c.91delC	CNAG_06802:p.Lys34fs	CNAG_06802:p.Lys34fs	CNAG_06802T0:c.91delC	No	Yes
CNAG_04548, CNAG_04548	Supercontig_3.1	161	SNV	C	G	No	1	Homozygous	CNAG_04548, CNAG_04548					2	2	100	CNAG_04548T0:c.*7G>C			CNAG_04548T0:c.*7G>C	No	-
CNAG_04548, CNAG_04548	Supercontig_3.1	168	SNV	T	C	No	1	Homozygous	CNAG_04548, CNAG_04548, CNAG_04548	CNAG_04548	CNA3_FINAL_CALLGENES_1	CNAG_04548T0	[complement(168..170): 0, complement(171..1497): 1, complement(1556..1767): 0, complement(1823..2274): 2, complement(2322..2782): 1, complement(2846..3126): 0, complement(3206..3890): 1, complement(3958..5263): 2, complement(5322..5422): 1, complement(5494..5645): 0]	2	2	100	CNAG_04548T0:c.4980A>G	CNAG_04548:p.*1660Trp	CNAG_04548:p.*1660Trp	CNAG_04548T0:c.4980A>G	No	Yes
CNAG_04548, CNAG_04548	Supercontig_3.1	262	SNV	T	C	No	1	Homozygous	CNAG_04548, CNAG_04548, CNAG_04548	CNAG_04548	CNA3_FINAL_CALLGENES_1	CNAG_04548T0	[complement(168..170): 0, complement(171..1497): 1, complement(1556..1767): 0, complement(1823..2274): 2, complement(2322..2782): 1, complement(2846..3126): 0, complement(3206..3890): 1, complement(3958..5263): 2, complement(5322..5422): 1, complement(5494..5645): 0]	2	2	100	CNAG_04548T0:c.4886A>G	CNAG_04548:p.Gln1629Arg	CNAG_04548:p.Gln1629Arg	CNAG_04548T0:c.4886A>G	No	Yes
CNAG_04548, CNAG_04548	Supercontig_3.1	266	SNV	T	A	No	1	Homozygous	CNAG_04548, CNAG_04548, CNAG_04548	CNAG_04548	CNA3_FINAL_CALLGENES_1	CNAG_04548T0	[complement(168..170): 0, complement(171..1497): 1, complement(1556..1767): 0, complement(1823..2274): 2, complement(2322..2782): 1, complement(2846..3126): 0, complement(3206..3890): 1, complement(3958..5263): 2, complement(5322..5422): 1, complement(5494..5645): 0]	2	2	100	CNAG_04548T0:c.4882A>T	CNAG_04548:p.Met1628Leu	CNAG_04548:p.Met1628Leu	CNAG_04548T0:c.4882A>T	No	Yes
CNAG_04548, CNAG_04548	Supercontig_3.1	308	SNV	G	A	No	1	Homozygous	CNAG_04548, CNAG_04548, CNAG_04548	CNAG_04548	CNA3_FINAL_CALLGENES_1	CNAG_04548T0	[complement(168..170): 0, complement(171..1497): 1, complement(1556..1767): 0, complement(1823..2274): 2, complement(2322..2782): 1, complement(2846..3126): 0, complement(3206..3890): 1, complement(3958..5263): 2, complement(5322..5422): 1, complement(5494..5645): 0]	2	2	100	CNAG_04548T0:c.4840C>T	CNAG_04548:p.Leu1614Phe	CNAG_04548:p.Leu1614Phe	CNAG_04548T0:c.4840C>T	No	Yes
CNAG_04548, CNAG_04548	Supercontig_3.1	365	SNV	T	A	No	1	Homozygous	CNAG_04548, CNAG_04548, CNAG_04548	CNAG_04548	CNA3_FINAL_CALLGENES_1	CNAG_04548T0	[complement(168..170): 0, complement(171..1497): 1, complement(1556..1767): 0, complement(1823..2274): 2, complement(2322..2782): 1, complement(2846..3126): 0, complement(3206..3890): 1, complement(3958..5263): 2, complement(5322..5422): 1, complement(5494..5645): 0]	2	2	100	CNAG_04548T0:c.4783A>T	CNAG_04548:p.Asn1595Tyr	CNAG_04548:p.Asn1595Tyr	CNAG_04548T0:c.4783A>T	No	Yes
CNAG_04548, CNAG_04548	Supercontig_3.1	416	SNV	G	T	No	1	Homozygous	CNAG_04548, CNAG_04548, CNAG_04548	CNAG_04548	CNA3_FINAL_CALLGENES_1	CNAG_04548T0	[complement(168..170): 0, complement(171..1497): 1, complement(1556..1767): 0, complement(1823..2274): 2, complement(2322..2782): 1, complement(2846..3126): 0, complement(3206..3890): 1, complement(3958..5263): 2, complement(5322..5422): 1, complement(5494..5645): 0]	2	2	100	CNAG_04548T0:c.4732C>A	CNAG_04548:p.His1578Asn	CNAG_04548:p.His1578Asn	CNAG_04548T0:c.4732C>A	No	Yes
CNAG_04548, CNAG_04548	Supercontig_3.1	456	SNV	G	C	No	1	Homozygous	CNAG_04548, CNAG_04548, CNAG_04548	CNAG_04548	CNA3_FINAL_CALLGENES_1	CNAG_04548T0	[complement(168..170): 0, complement(171..1497): 1, complement(1556..1767): 0, complement(1823..2274): 2, complement(2322..2782): 1, complement(2846..3126): 0, complement(3206..3890): 1, complement(3958..5263): 2, complement(5322..5422): 1, complement(5494..5645): 0]	2	2	100	CNAG_04548T0:c.4692C>G	CNAG_04548:p.Cys1564Trp	CNAG_04548:p.Cys1564Trp	CNAG_04548T0:c.4692C>G	No	Yes
CNAG_07460, CNAG_07460	Supercontig_3.2	38760	SNV	T	C	No	1	Homozygous	CNAG_07460, CNAG_07460, CNAG_07460	CNAG_07460	CNA3_FINAL_CALLGENES_1	CNAG_07460T0	[37022..37352: 0, 37425..37523: 2, 37584..39466: 2, 39467..39469: 0]	2	2	100	CNAG_07460T0:c.1607T>C	CNAG_07460:p.Phe536Ser	CNAG_07460:p.Phe536Ser	CNAG_07460T0:c.1607T>C	No	Yes
CNAG_07460, CNAG_07460	Supercontig_3.2	38799	SNV	T	C	No	1	Homozygous	CNAG_07460, CNAG_07460, CNAG_07460	CNAG_07460	CNA3_FINAL_CALLGENES_1	CNAG_07460T0	[37022..37352: 0, 37425..37523: 2, 37584..39466: 2, 39467..39469: 0]	2	2	100	CNAG_07460T0:c.1646T>C	CNAG_07460:p.Val549Ala	CNAG_07460:p.Val549Ala	CNAG_07460T0:c.1646T>C	No	Yes
CNAG_07460, CNAG_07460	Supercontig_3.2	38839	SNV	T	C	No	1	Homozygous	CNAG_07460, CNAG_07460, CNAG_07460	CNAG_07460	CNA3_FINAL_CALLGENES_1	CNAG_07460T0	[37022..37352: 0, 37425..37523: 2, 37584..39466: 2, 39467..39469: 0]	2	2	100	CNAG_07460T0:c.1686T>C			CNAG_07460T0:c.1686T>C	No	No
CNAG_07460, CNAG_07460	Supercontig_3.2	38875	SNV	C	A	No	1	Homozygous	CNAG_07460, CNAG_07460, CNAG_07460	CNAG_07460	CNA3_FINAL_CALLGENES_1	CNAG_07460T0	[37022..37352: 0, 37425..37523: 2, 37584..39466: 2, 39467..39469: 0]	2	2	100	CNAG_07460T0:c.1722C>A			CNAG_07460T0:c.1722C>A	Yes	No
CNAG_07460, CNAG_07460	Supercontig_3.2	38877	SNV	T	C	No	1	Homozygous	CNAG_07460, CNAG_07460, CNAG_07460	CNAG_07460	CNA3_FINAL_CALLGENES_1	CNAG_07460T0	[37022..37352: 0, 37425..37523: 2, 37584..39466: 2, 39467..39469: 0]	2	2	100	CNAG_07460T0:c.1724T>C	CNAG_07460:p.Val575Ala	CNAG_07460:p.Val575Ala	CNAG_07460T0:c.1724T>C	Yes	Yes
CNAG_07460, CNAG_07460	Supercontig_3.2	38881	SNV	C	G	No	1	Homozygous	CNAG_07460, CNAG_07460, CNAG_07460	CNAG_07460	CNA3_FINAL_CALLGENES_1	CNAG_07460T0	[37022..37352: 0, 37425..37523: 2, 37584..39466: 2, 39467..39469: 0]	2	2	100	CNAG_07460T0:c.1728C>G			CNAG_07460T0:c.1728C>G	No	No
CNAG_07460, CNAG_07460	Supercontig_3.2	38896	SNV	A	T	No	1	Homozygous	CNAG_07460, CNAG_07460, CNAG_07460	CNAG_07460	CNA3_FINAL_CALLGENES_1	CNAG_07460T0	[37022..37352: 0, 37425..37523: 2, 37584..39466: 2, 39467..39469: 0]	2	2	100	CNAG_07460T0:c.1743A>T	CNAG_07460:p.Lys581Asn	CNAG_07460:p.Lys581Asn	CNAG_07460T0:c.1743A>T	No	Yes
CNAG_06036, CNAG_06036	Supercontig_3.12	139578	SNV	G	T	No	1	Homozygous	CNAG_06036, CNAG_06036					2	2	100	CNAG_06036T0:c.*111G>T			CNAG_06036T0:c.*111G>T	No	-
CNAG_06036, CNAG_06036	Supercontig_3.12	139605	SNV	T	G	No	1	Homozygous	CNAG_06036, CNAG_06036					2	2	100	CNAG_06036T0:c.*138T>G			CNAG_06036T0:c.*138T>G	No	-
	Supercontig_3.12	142503	Deletion	T	-	No	1	Homozygous						2	2	100					No	-
	Supercontig_3.12	144519	Deletion	A	-	No	1	Homozygous						2	2	100					No	-
	Supercontig_3.12	144609	SNV	G	T	No	1	Homozygous						2	2	100					No	-
	Supercontig_3.12	167661	SNV	C	T	No	1	Homozygous						2	2	100					No	-
	Supercontig_3.14	170929	Deletion	A	-	No	1	Homozygous						2	2	100					No	-
	Supercontig_3.10	228960	SNV	T	C	No	1	Homozygous						2	2	100					No	-
	Supercontig_3.10	229004	Deletion	T	-	No	1	Homozygous						2	2	100					No	-
CNAG_06103, CNAG_06103	Supercontig_3.12	313138	SNV	T	G	No	1	Homozygous	CNAG_06103, CNAG_06103					2	2	100	CNAG_06103T0:c.*484A>C			CNAG_06103T0:c.*484A>C	No	-
	Supercontig_3.14	454479	Deletion	T	-	No	1	Homozygous						2	2	100					No	-
	Supercontig_3.14	459035	SNV	C	G	No	1	Homozygous						2	2	100					No	-
	Supercontig_3.14	459106	SNV	A	G	No	1	Homozygous						2	2	100					No	-
	Supercontig_3.14	459788	Deletion	A	-	No	1	Homozygous						2	2	100					No	-
	Supercontig_3.14	460231	Deletion	T	-	No	1	Homozygous						2	2	100					No	-
	Supercontig_3.14	463069	Deletion	G	-	No	1	Homozygous						2	2	100					No	-
	Supercontig_3.14	464378	Deletion	A	-	No	1	Homozygous						2	2	100					No	-
	Supercontig_3.14	464476	Deletion	A	-	No	1	Homozygous						2	2	100					No	-
	Supercontig_3.14	467635	Deletion	G	-	No	1	Homozygous						2	2	100					No	-
	Supercontig_3.14	467745	Deletion	C	-	No	1	Homozygous						2	2	100					No	-
	Supercontig_3.14	467910	Deletion	C	-	No	1	Homozygous						2	2	100					No	-
	Supercontig_3.14	468165	Deletion	T	-	No	1	Homozygous						2	2	100					No	-
CNAG_07665, CNAG_07665	Supercontig_3.7	468725	SNV	A	G	No	1	Homozygous	CNAG_07665, CNAG_07665					2	2	100	CNAG_07665T0:c.3445-4T>C			CNAG_07665T0:c.3445-4T>C	No	-
	Supercontig_3.14	468908	Deletion	G	-	No	1	Homozygous						2	2	100					No	-
	Supercontig_3.14	468975	Deletion	T	-	No	1	Homozygous						2	2	100					No	-
	Supercontig_3.14	468985	Deletion	A	-	No	1	Homozygous						2	2	100					No	-
	Supercontig_3.14	469536	Deletion	A	-	No	1	Homozygous						2	2	100					No	-
	Supercontig_3.14	469852	Deletion	A	-	No	1	Homozygous						2	2	100					No	-
	Supercontig_3.13	587270	SNV	G	A	No	1	Homozygous						2	2	100					No	-
CNAG_06197, CNAG_06197	Supercontig_3.12	591737	SNV	G	T	No	1	Homozygous	CNAG_06197, CNAG_06197					2	2	100	CNAG_06197T0:c.2472+13G>T			CNAG_06197T0:c.2472+13G>T	No	-
CNAG_06197, CNAG_06197	Supercontig_3.12	591755	SNV	C	G	No	1	Homozygous	CNAG_06197, CNAG_06197					2	2	100	CNAG_06197T0:c.2472+31C>G			CNAG_06197T0:c.2472+31C>G	No	-
CNAG_06197, CNAG_06197	Supercontig_3.12	591760	SNV	C	G	No	1	Homozygous	CNAG_06197, CNAG_06197					2	2	100	CNAG_06197T0:c.2472+36C>G			CNAG_06197T0:c.2472+36C>G	No	-
	Supercontig_3.13	596179	SNV	G	A	No	1	Homozygous						2	2	100					No	-
	Supercontig_3.13	596201	SNV	G	T	No	1	Homozygous						2	2	100					No	-
	Supercontig_3.13	596204	SNV	A	G	No	1	Homozygous						2	2	100					No	-
	Supercontig_3.13	596240	SNV	T	C	No	1	Homozygous						2	2	100					No	-
	Supercontig_3.13	596249	SNV	G	T	No	1	Homozygous						2	2	100					No	-
	Supercontig_3.13	611453	SNV	A	G	No	1	Homozygous						2	2	100					No	-
CNAG_01706, CNAG_01706	Supercontig_3.11	666251	SNV	C	A	No	1	Homozygous	CNAG_01706, CNAG_01706, CNAG_01706	CNAG_01706	CNA3_FINAL_CALLGENES_1	CNAG_01706T0	[complement(665349..665351): 0, complement(665352..665569): 2, complement(665649..665685): 0, complement(665734..665959): 1, complement(666017..666292): 1, complement(666364..666376): 2, complement(666430..666470): 1, complement(666528..666603): 2, complement(666673..666743): 1, complement(666802..666830): 0, complement(666881..667022): 1, complement(667076..667221): 0]	2	2	100	CNAG_01706T0:c.560G>T	CNAG_01706:p.Arg187Ile	CNAG_01706:p.Arg187Ile	CNAG_01706T0:c.560G>T	No	Yes
	Supercontig_3.1	668067	SNV	C	G	No	1	Homozygous						2	2	100					No	-
	Supercontig_3.1	668093	Deletion	C	-	No	1	Homozygous						2	2	100					No	-
	Supercontig_3.1	668109	Deletion	A	-	No	1	Homozygous						2	2	100					No	-
CNAG_00256, CNAG_00256	Supercontig_3.1	668185	Deletion	C	-	No	1	Homozygous	CNAG_00256, CNAG_00256					2	2	100	CNAG_00256T0:c.-50delC			CNAG_00256T0:c.-50delC	No	-
CNAG_00256, CNAG_00256	Supercontig_3.1	668190	SNV	C	G	No	1	Homozygous	CNAG_00256, CNAG_00256					2	2	100	CNAG_00256T0:c.-45C>G			CNAG_00256T0:c.-45C>G	No	-
CNAG_00256, CNAG_00256	Supercontig_3.1	668192	SNV	T	C	No	1	Homozygous	CNAG_00256, CNAG_00256					2	2	100	CNAG_00256T0:c.-43T>C			CNAG_00256T0:c.-43T>C	No	-
CNAG_02799, CNAG_02799	Supercontig_3.3	743303	SNV	T	C	No	1	Homozygous	CNAG_02799, CNAG_02799					2	2	100	CNAG_02799T0:c.458+21T>C			CNAG_02799T0:c.458+21T>C	No	-
	Supercontig_3.13	754478	Deletion	C	-	No	1	Homozygous						2	2	100					No	-
	Supercontig_3.9	804131	Deletion	G	-	No	1	Homozygous						2	2	100					No	-
	Supercontig_3.9	804136	SNV	C	T	No	1	Homozygous						2	2	100					No	-
	Supercontig_3.9	804168	SNV	C	T	No	1	Homozygous						2	2	100					No	-
	Supercontig_3.9	804401	SNV	C	T	No	1	Homozygous						2	2	100					No	-
	Supercontig_3.9	804438	SNV	G	A	No	1	Homozygous						2	2	100					No	-
	Supercontig_3.9	804818	SNV	T	C	No	1	Homozygous						2	2	100					No	-
	Supercontig_3.9	805056	SNV	A	G	No	1	Homozygous						2	2	100					No	-
	Supercontig_3.6	818805	SNV	G	A	No	1	Homozygous						2	2	100					No	-
	Supercontig_3.6	818832	SNV	G	A	No	1	Homozygous						2	2	100					No	-
	Supercontig_3.6	818880	SNV	T	C	No	1	Homozygous						2	2	100					No	-
	Supercontig_3.9	824836	SNV	G	A	No	1	Homozygous						2	2	100					No	-
CNAG_05771, CNAG_05771	Supercontig_3.7	833087	SNV	C	G	No	1	Homozygous	CNAG_05771, CNAG_05771, CNAG_05771, CNAG_05771	CNAG_05771, CNAG_05771	CNA3_FINAL_CALLGENES_1, CNA3_FINAL_CALLGENES_1	CNAG_05771T1, CNAG_05771T0	[complement(823466..823468): 0, complement(823469..823485): 2, complement(823541..823925): 0, complement(823976..824300): 1, complement(824349..824560): 0, complement(824616..825659): 0, complement(825714..826095): 1, complement(826149..826768): 0, complement(826818..830117): 0, complement(830181..831773): 0, complement(831841..832868): 2, complement(832911..833154): 0], [complement(823466..82346…	2	2	100	CNAG_05771T1:c.[68G>C]; CNAG_05771T0:c.[68G>C]	CNAG_05771:p.[Gly23Ala];[Gly23Ala]	CNAG_05771:p.Gly23Ala	CNAG_05771T0:c.68G>C	No	Yes
CNAG_05771, CNAG_05771	Supercontig_3.7	833104	SNV	T	G	No	1	Homozygous	CNAG_05771, CNAG_05771, CNAG_05771, CNAG_05771	CNAG_05771, CNAG_05771	CNA3_FINAL_CALLGENES_1, CNA3_FINAL_CALLGENES_1	CNAG_05771T1, CNAG_05771T0	[complement(823466..823468): 0, complement(823469..823485): 2, complement(823541..823925): 0, complement(823976..824300): 1, complement(824349..824560): 0, complement(824616..825659): 0, complement(825714..826095): 1, complement(826149..826768): 0, complement(826818..830117): 0, complement(830181..831773): 0, complement(831841..832868): 2, complement(832911..833154): 0], [complement(823466..82346…	2	2	100	CNAG_05771T1:c.[51A>C]; CNAG_05771T0:c.[51A>C]	CNAG_05771:p.[Glu17Asp];[Glu17Asp]	CNAG_05771:p.Glu17Asp	CNAG_05771T0:c.51A>C	No	Yes
	Supercontig_3.2	864515	SNV	A	G	No	1	Homozygous						2	2	100					No	-
	Supercontig_3.2	864599	SNV	T	C	No	1	Homozygous						2	2	100					No	-
	Supercontig_3.2	868724	SNV	G	A	No	1	Homozygous						2	2	100					No	-
	Supercontig_3.1	970376	Deletion	C	-	No	1	Homozygous						2	2	100					No	-
	Supercontig_3.1	970392	SNV	C	G	No	1	Homozygous						2	2	100					No	-
	Supercontig_3.1	970394	SNV	T	G	No	1	Homozygous						2	2	100					No	-
	Supercontig_3.1	970400	SNV	T	C	No	1	Homozygous						2	2	100					No	-
	Supercontig_3.1	970426	SNV	G	A	No	1	Homozygous						2	2	100					No	-
	Supercontig_3.10	984460	SNV	A	G	No	1	Homozygous						2	2	100					No	-
	Supercontig_3.10	984469	Deletion	N	-	No	1	Homozygous						2	2	100					No	-
	Supercontig_3.10	984545	SNV	T	A	No	1	Homozygous						2	2	100					No	-
	Supercontig_3.1	984700	SNV	G	C	No	1	Homozygous						2	2	100					No	-
CNAG_04500, CNAG_04501, CNAG_04500, CNAG_04501	Supercontig_3.9	1024082	SNV	G	A	No	1	Homozygous	CNAG_04500, CNAG_04501, CNAG_04500, CNAG_04501					2	2	100	CNAG_04500T0:c.[*36G>A]; CNAG_04501T0:c.[*64C>T]			CNAG_04501T0:c.*64C>T	No	-
CNAG_03863, CNAG_03863	Supercontig_3.2	1036539	SNV	A	G	No	1	Homozygous	CNAG_03863, CNAG_03863					2	2	100	CNAG_03863T1:c.[*58T>C]; CNAG_03863T0:c.[*99T>C]			CNAG_03863T0:c.*99T>C	No	-
CNAG_05325, CNAG_05325	Supercontig_3.4	1059881	SNV	C	G	No	1	Homozygous	CNAG_05325, CNAG_05325					2	2	100	CNAG_05325T0:c.166+3G>C			CNAG_05325T0:c.166+3G>C	No	-
CNAG_03507, CNAG_03507	Supercontig_3.8	1147101	Deletion	T	-	No	1	Homozygous	CNAG_03507, CNAG_03507, CNAG_03507	CNAG_03507	CNA3_FINAL_CALLGENES_1	CNAG_03507T0	[complement(1145608..1145610): 0, complement(1145611..1145630): 2, complement(1145704..1145887): 0, complement(1145949..1146102): 1, complement(1146158..1146668): 2, complement(1146725..1147022): 0, complement(1147078..1147239): 0]	2	2	100	CNAG_03507T0:c.139delA	CNAG_03507:p.Ser47fs	CNAG_03507:p.Ser47fs	CNAG_03507T0:c.139delA	No	Yes
CNAG_03507, CNAG_03507	Supercontig_3.8	1147144	Deletion	C	-	No	1	Homozygous	CNAG_03507, CNAG_03507, CNAG_03507	CNAG_03507	CNA3_FINAL_CALLGENES_1	CNAG_03507T0	[complement(1145608..1145610): 0, complement(1145611..1145630): 2, complement(1145704..1145887): 0, complement(1145949..1146102): 1, complement(1146158..1146668): 2, complement(1146725..1147022): 0, complement(1147078..1147239): 0]	2	2	100	CNAG_03507T0:c.96delG	CNAG_03507:p.Pro33fs	CNAG_03507:p.Pro33fs	CNAG_03507T0:c.96delG	No	Yes
CNAG_03507, CNAG_03507	Supercontig_3.8	1147182	SNV	A	G	No	1	Homozygous	CNAG_03507, CNAG_03507, CNAG_03507	CNAG_03507	CNA3_FINAL_CALLGENES_1	CNAG_03507T0	[complement(1145608..1145610): 0, complement(1145611..1145630): 2, complement(1145704..1145887): 0, complement(1145949..1146102): 1, complement(1146158..1146668): 2, complement(1146725..1147022): 0, complement(1147078..1147239): 0]	2	2	100	CNAG_03507T0:c.58T>C	CNAG_03507:p.Ser20Pro	CNAG_03507:p.Ser20Pro	CNAG_03507T0:c.58T>C	No	Yes
CNAG_03507, CNAG_03507	Supercontig_3.8	1147187	SNV	C	G	No	1	Homozygous	CNAG_03507, CNAG_03507, CNAG_03507	CNAG_03507	CNA3_FINAL_CALLGENES_1	CNAG_03507T0	[complement(1145608..1145610): 0, complement(1145611..1145630): 2, complement(1145704..1145887): 0, complement(1145949..1146102): 1, complement(1146158..1146668): 2, complement(1146725..1147022): 0, complement(1147078..1147239): 0]	2	2	100	CNAG_03507T0:c.53G>C	CNAG_03507:p.Gly18Ala	CNAG_03507:p.Gly18Ala	CNAG_03507T0:c.53G>C	No	Yes
CNAG_03507, CNAG_03507	Supercontig_3.8	1147192	SNV	A	G	No	1	Homozygous	CNAG_03507, CNAG_03507, CNAG_03507	CNAG_03507	CNA3_FINAL_CALLGENES_1	CNAG_03507T0	[complement(1145608..1145610): 0, complement(1145611..1145630): 2, complement(1145704..1145887): 0, complement(1145949..1146102): 1, complement(1146158..1146668): 2, complement(1146725..1147022): 0, complement(1147078..1147239): 0]	2	2	100	CNAG_03507T0:c.48T>C			CNAG_03507T0:c.48T>C	No	No
CNAG_03508, CNAG_03508	Supercontig_3.8	1147255	Deletion	G	-	No	1	Homozygous	CNAG_03508, CNAG_03508					2	2	100	CNAG_03508T0:c.-97delG			CNAG_03508T0:c.-97delG	No	-
CNAG_07791, CNAG_07791	Supercontig_3.9	1185308	SNV	G	A	No	1	Homozygous	CNAG_07791, CNAG_07791					2	2	100	CNAG_07791T0:c.*76G>A			CNAG_07791T0:c.*76G>A	No	-
CNAG_07791, CNAG_07791	Supercontig_3.9	1185345	SNV	G	C	No	1	Homozygous	CNAG_07791, CNAG_07791					2	2	100	CNAG_07791T0:c.*113G>C			CNAG_07791T0:c.*113G>C	No	-
CNAG_07791, CNAG_07791	Supercontig_3.9	1185356	SNV	G	A	No	1	Homozygous	CNAG_07791, CNAG_07791					2	2	100	CNAG_07791T0:c.*124G>A			CNAG_07791T0:c.*124G>A	No	-
CNAG_07791, CNAG_07791	Supercontig_3.9	1185368	SNV	T	C	No	1	Homozygous	CNAG_07791, CNAG_07791					2	2	100	CNAG_07791T0:c.*136T>C			CNAG_07791T0:c.*136T>C	No	-
	Supercontig_3.9	1186130	SNV	T	C	No	1	Homozygous						2	2	100					No	-
	Supercontig_3.9	1186141	SNV	T	C	No	1	Homozygous						2	2	100					No	-
	Supercontig_3.9	1186150	SNV	G	A	No	1	Homozygous						2	2	100					No	-
	Supercontig_3.9	1186230	SNV	C	T	No	1	Homozygous						2	2	100					No	-
CNAG_07362, CNAG_07362	Supercontig_3.1	1231136	SNV	C	G	No	1	Homozygous	CNAG_07362, CNAG_07362, CNAG_07362	CNAG_07362	CNA3_FINAL_CALLGENES_1	CNAG_07362T0	[complement(1229799..1229801): 0, complement(1229802..1229856): 1, complement(1229910..1230681): 2, complement(1230731..1230836): 0, complement(1230888..1230992): 0, complement(1231044..1231220): 0, complement(1231277..1231393): 0]	2	2	100	CNAG_07362T0:c.202G>C	CNAG_07362:p.Glu68Gln	CNAG_07362:p.Glu68Gln	CNAG_07362T0:c.202G>C	Yes	Yes
CNAG_00482, CNAG_00482	Supercontig_3.1	1242318	SNV	G	A	No	1	Homozygous	CNAG_00482, CNAG_00482					2	2	100	CNAG_00482T0:c.-8C>T			CNAG_00482T0:c.-8C>T	No	-
CNAG_00483, CNAG_00483	Supercontig_3.1	1243077	SNV	G	C	No	1	Homozygous	CNAG_00483, CNAG_00483, CNAG_00483	CNAG_00483	CNA3_FINAL_CALLGENES_1	CNAG_00483T0	[1243062..1243080: 0, 1243132..1243213: 2, 1243258..1243326: 1, 1243373..1244136: 1, 1244188..1244328: 2, 1244380..1244435: 2, 1244436..1244438: 0]	2	2	100	CNAG_00483T0:c.16G>C	CNAG_00483:p.Glu6Gln	CNAG_00483:p.Glu6Gln	CNAG_00483T0:c.16G>C	No	Yes
	Supercontig_3.6	1351736	SNV	C	T	No	1	Homozygous						2	2	100					No	-
	Supercontig_3.3	1383744	Deletion	A	-	No	1	Homozygous						2	2	100					No	-
	Supercontig_3.7	1398618	SNV	A	G	No	1	Homozygous						2	2	100					No	-
	Supercontig_3.7	1398620	SNV	C	A	No	1	Homozygous						2	2	100					No	-
	Supercontig_3.7	1398626	SNV	T	A	No	1	Homozygous						2	2	100					No	-
CNAG_07704, CNAG_07704	Supercontig_3.7	1398995	SNV	T	C	No	1	Homozygous	CNAG_07704, CNAG_07704, CNAG_07704	CNAG_07704	CNA3_FINAL_CALLGENES_1	CNAG_07704T0	[1398786..1399230: 0, 1399425..1399435: 2, 1399436..1399438: 0]	2	2	100	CNAG_07704T0:c.210T>C			CNAG_07704T0:c.210T>C	No	No
CNAG_07704, CNAG_07704	Supercontig_3.7	1399007	SNV	T	A	No	1	Homozygous	CNAG_07704, CNAG_07704, CNAG_07704	CNAG_07704	CNA3_FINAL_CALLGENES_1	CNAG_07704T0	[1398786..1399230: 0, 1399425..1399435: 2, 1399436..1399438: 0]	2	2	100	CNAG_07704T0:c.222T>A			CNAG_07704T0:c.222T>A	No	No
CNAG_07704, CNAG_07704	Supercontig_3.7	1399026	SNV	C	T	No	1	Homozygous	CNAG_07704, CNAG_07704, CNAG_07704	CNAG_07704	CNA3_FINAL_CALLGENES_1	CNAG_07704T0	[1398786..1399230: 0, 1399425..1399435: 2, 1399436..1399438: 0]	2	2	100	CNAG_07704T0:c.241C>T	CNAG_07704:p.Arg81*	CNAG_07704:p.Arg81*	CNAG_07704T0:c.241C>T	No	Yes
CNAG_07704, CNAG_07704	Supercontig_3.7	1399056	SNV	A	C	No	1	Homozygous	CNAG_07704, CNAG_07704, CNAG_07704	CNAG_07704	CNA3_FINAL_CALLGENES_1	CNAG_07704T0	[1398786..1399230: 0, 1399425..1399435: 2, 1399436..1399438: 0]	2	2	100	CNAG_07704T0:c.271A>C	CNAG_07704:p.Ile91Leu	CNAG_07704:p.Ile91Leu	CNAG_07704T0:c.271A>C	No	Yes
CNAG_07704, CNAG_07704	Supercontig_3.7	1399097	SNV	G	A	No	1	Homozygous	CNAG_07704, CNAG_07704, CNAG_07704	CNAG_07704	CNA3_FINAL_CALLGENES_1	CNAG_07704T0	[1398786..1399230: 0, 1399425..1399435: 2, 1399436..1399438: 0]	2	2	100	CNAG_07704T0:c.312G>A			CNAG_07704T0:c.312G>A	No	No
CNAG_07704, CNAG_07704	Supercontig_3.7	1399111	SNV	T	C	No	1	Homozygous	CNAG_07704, CNAG_07704, CNAG_07704	CNAG_07704	CNA3_FINAL_CALLGENES_1	CNAG_07704T0	[1398786..1399230: 0, 1399425..1399435: 2, 1399436..1399438: 0]	2	2	100	CNAG_07704T0:c.326T>C	CNAG_07704:p.Ile109Thr	CNAG_07704:p.Ile109Thr	CNAG_07704T0:c.326T>C	No	Yes
CNAG_07704, CNAG_07704	Supercontig_3.7	1399118	SNV	C	A	No	1	Homozygous	CNAG_07704, CNAG_07704, CNAG_07704	CNAG_07704	CNA3_FINAL_CALLGENES_1	CNAG_07704T0	[1398786..1399230: 0, 1399425..1399435: 2, 1399436..1399438: 0]	2	2	100	CNAG_07704T0:c.333C>A	CNAG_07704:p.Ser111Arg	CNAG_07704:p.Ser111Arg	CNAG_07704T0:c.333C>A	Yes	Yes
CNAG_07704, CNAG_07704	Supercontig_3.7	1399122	SNV	G	A	No	1	Homozygous	CNAG_07704, CNAG_07704, CNAG_07704	CNAG_07704	CNA3_FINAL_CALLGENES_1	CNAG_07704T0	[1398786..1399230: 0, 1399425..1399435: 2, 1399436..1399438: 0]	2	2	100	CNAG_07704T0:c.337G>A	CNAG_07704:p.Val113Ile	CNAG_07704:p.Val113Ile	CNAG_07704T0:c.337G>A	No	Yes
CNAG_07704, CNAG_07704	Supercontig_3.7	1399126	SNV	A	G	No	1	Homozygous	CNAG_07704, CNAG_07704, CNAG_07704	CNAG_07704	CNA3_FINAL_CALLGENES_1	CNAG_07704T0	[1398786..1399230: 0, 1399425..1399435: 2, 1399436..1399438: 0]	2	2	100	CNAG_07704T0:c.341A>G	CNAG_07704:p.His114Arg	CNAG_07704:p.His114Arg	CNAG_07704T0:c.341A>G	Yes	Yes
	Supercontig_3.5	1525128	SNV	A	G	No	1	Homozygous						2	2	100					No	-
	Supercontig_3.5	1571321	SNV	G	A	No	1	Homozygous						2	2	100					No	-
	Supercontig_3.5	1571539	SNV	G	C	No	1	Homozygous						2	2	100					No	-
CNAG_06936, CNAG_06936	Supercontig_3.3	1572367	SNV	T	G	No	1	Homozygous	CNAG_06936, CNAG_06936					2	2	100	CNAG_06936T0:c.-813A>C			CNAG_06936T0:c.-813A>C	No	-
CNAG_06936, CNAG_06936	Supercontig_3.3	1572375	SNV	T	G	No	1	Homozygous	CNAG_06936, CNAG_06936					2	2	100	CNAG_06936T0:c.-821A>C			CNAG_06936T0:c.-821A>C	No	-
CNAG_06936, CNAG_06936	Supercontig_3.3	1572380	SNV	C	T	No	1	Homozygous	CNAG_06936, CNAG_06936					2	2	100	CNAG_06936T0:c.-826G>A			CNAG_06936T0:c.-826G>A	No	-
CNAG_00843, CNAG_00843	Supercontig_3.1	2234353	SNV	T	C	No	1	Homozygous	CNAG_00843, CNAG_00843					2	2	100	CNAG_00843T0:c.*155T>C			CNAG_00843T0:c.*155T>C	No	-
	Supercontig_3.1	2286786	SNV	C	T	No	1	Homozygous						2	2	100					No	-
	Supercontig_3.1	2286813	SNV	C	A	No	1	Homozygous						2	2	100					No	-
	Supercontig_3.1	2286828	SNV	T	C	No	1	Homozygous						2	2	100					No	-
	Supercontig_3.1	2286835	SNV	T	A	No	1	Homozygous						2	2	100					No	-
CNAG_03507, CNAG_03507	Supercontig_3.8	1147108^1147109	Insertion	-	G	No	1	Homozygous	CNAG_03507, CNAG_03507, CNAG_03507	CNAG_03507	CNA3_FINAL_CALLGENES_1	CNAG_03507T0	[complement(1145608..1145610): 0, complement(1145611..1145630): 2, complement(1145704..1145887): 0, complement(1145949..1146102): 1, complement(1146158..1146668): 2, complement(1146725..1147022): 0, complement(1147078..1147239): 0]	2	2	100	CNAG_03507T0:c.131_132insC	CNAG_03507:p.Ala45fs	CNAG_03507:p.Ala45fs	CNAG_03507T0:c.131_132insC	No	Yes
CNAG_03507, CNAG_03507	Supercontig_3.8	1147140^1147141	Insertion	-	G	No	1	Homozygous	CNAG_03507, CNAG_03507, CNAG_03507	CNAG_03507	CNA3_FINAL_CALLGENES_1	CNAG_03507T0	[complement(1145608..1145610): 0, complement(1145611..1145630): 2, complement(1145704..1145887): 0, complement(1145949..1146102): 1, complement(1146158..1146668): 2, complement(1146725..1147022): 0, complement(1147078..1147239): 0]	2	2	100	CNAG_03507T0:c.99_100insC	CNAG_03507:p.Trp34fs	CNAG_03507:p.Trp34fs	CNAG_03507T0:c.99_100insC	No	Yes
CNAG_03507, CNAG_03507	Supercontig_3.8	1147149^1147150	Insertion	-	G	No	1	Homozygous	CNAG_03507, CNAG_03507, CNAG_03507	CNAG_03507	CNA3_FINAL_CALLGENES_1	CNAG_03507T0	[complement(1145608..1145610): 0, complement(1145611..1145630): 2, complement(1145704..1145887): 0, complement(1145949..1146102): 1, complement(1146158..1146668): 2, complement(1146725..1147022): 0, complement(1147078..1147239): 0]	2	2	100	CNAG_03507T0:c.90_91insC	CNAG_03507:p.Val31fs	CNAG_03507:p.Val31fs	CNAG_03507T0:c.90_91insC	No	Yes
CNAG_03507, CNAG_03507	Supercontig_3.8	1147166^1147167	Insertion	-	G	No	1	Homozygous	CNAG_03507, CNAG_03507, CNAG_03507	CNAG_03507	CNA3_FINAL_CALLGENES_1	CNAG_03507T0	[complement(1145608..1145610): 0, complement(1145611..1145630): 2, complement(1145704..1145887): 0, complement(1145949..1146102): 1, complement(1146158..1146668): 2, complement(1146725..1147022): 0, complement(1147078..1147239): 0]	2	2	100	CNAG_03507T0:c.73_74insC	CNAG_03507:p.Arg25fs	CNAG_03507:p.Arg25fs	CNAG_03507T0:c.73_74insC	No	Yes
CNAG_07362, CNAG_07362	Supercontig_3.1	1231137^1231138	Insertion	-	G	No	1	Homozygous	CNAG_07362, CNAG_07362, CNAG_07362	CNAG_07362	CNA3_FINAL_CALLGENES_1	CNAG_07362T0	[complement(1229799..1229801): 0, complement(1229802..1229856): 1, complement(1229910..1230681): 2, complement(1230731..1230836): 0, complement(1230888..1230992): 0, complement(1231044..1231220): 0, complement(1231277..1231393): 0]	2	2	100	CNAG_07362T0:c.200_201insC	CNAG_07362:p.Glu68fs	CNAG_07362:p.Glu68fs	CNAG_07362T0:c.200_201insC	Yes	Yes
CNAG_00483, CNAG_00483	Supercontig_3.1	1243071..1243073	MNV	GAA	ATT	No	3	Heterozygous	CNAG_00483, CNAG_00483, CNAG_00483	CNAG_00483	CNA3_FINAL_CALLGENES_1	CNAG_00483T0	[1243062..1243080: 0, 1243132..1243213: 2, 1243258..1243326: 1, 1243373..1244136: 1, 1244188..1244328: 2, 1244380..1244435: 2, 1244436..1244438: 0]	2	2	100	CNAG_00483T0:c.10_12delGAAinsATT	CNAG_00483:p.Glu4Ile	CNAG_00483:p.Glu4Ile	CNAG_00483T0:c.10_12delGAAinsATT	No	Yes
CNAG_00483, CNAG_00483	Supercontig_3.1	1243071..1243073	MNV	GAA	GAA	Yes	3	Heterozygous	CNAG_00483, CNAG_00483, CNAG_00483	CNAG_00483	CNA3_FINAL_CALLGENES_1	CNAG_00483T0	[1243062..1243080: 0, 1243132..1243213: 2, 1243258..1243326: 1, 1243373..1244136: 1, 1244188..1244328: 2, 1244380..1244435: 2, 1244436..1244438: 0]	2	2	100					No	No
	Supercontig_3.3	1383891^1383892	Insertion	-	T	No	1	Homozygous						2	2	100					No	-
CNAG_07704, CNAG_07704	Supercontig_3.7	1399115..1399116	MNV	CA	TG	No	2	Heterozygous	CNAG_07704, CNAG_07704, CNAG_07704	CNAG_07704	CNA3_FINAL_CALLGENES_1	CNAG_07704T0	[1398786..1399230: 0, 1399425..1399435: 2, 1399436..1399438: 0]	2	2	100	CNAG_07704T0:c.330_331delCAinsTG	CNAG_07704:p.Ser111Gly	CNAG_07704:p.Ser111Gly	CNAG_07704T0:c.330_331delCAinsTG	Yes	Yes
CNAG_07704, CNAG_07704	Supercontig_3.7	1399115..1399116	MNV	CA	CA	Yes	2	Heterozygous	CNAG_07704, CNAG_07704, CNAG_07704	CNAG_07704	CNA3_FINAL_CALLGENES_1	CNAG_07704T0	[1398786..1399230: 0, 1399425..1399435: 2, 1399436..1399438: 0]	2	2	100					Yes	No
CNAG_07704, CNAG_07704	Supercontig_3.7	1399127^1399128	Insertion	-	A	No	1	Homozygous	CNAG_07704, CNAG_07704, CNAG_07704	CNAG_07704	CNA3_FINAL_CALLGENES_1	CNAG_07704T0	[1398786..1399230: 0, 1399425..1399435: 2, 1399436..1399438: 0]	2	2	100	CNAG_07704T0:c.342_343insA	CNAG_07704:p.Gly115fs	CNAG_07704:p.Gly115fs	CNAG_07704T0:c.342_343insA	Yes	Yes
CNAG_07704, CNAG_07704	Supercontig_3.7	1399129..1399130	MNV	GT	CA	No	2	Heterozygous	CNAG_07704, CNAG_07704, CNAG_07704	CNAG_07704	CNA3_FINAL_CALLGENES_1	CNAG_07704T0	[1398786..1399230: 0, 1399425..1399435: 2, 1399436..1399438: 0]	2	2	100	CNAG_07704T0:c.344_345delGTinsCA	CNAG_07704:p.Gly115Ala	CNAG_07704:p.Gly115Ala	CNAG_07704T0:c.344_345delGTinsCA	Yes	Yes
CNAG_07704, CNAG_07704	Supercontig_3.7	1399132^1399133	Insertion	-	A	No	1	Homozygous	CNAG_07704, CNAG_07704, CNAG_07704	CNAG_07704	CNA3_FINAL_CALLGENES_1	CNAG_07704T0	[1398786..1399230: 0, 1399425..1399435: 2, 1399436..1399438: 0]	2	2	100	CNAG_07704T0:c.347_348insA	CNAG_07704:p.Arg117fs	CNAG_07704:p.Arg117fs	CNAG_07704T0:c.347_348insA	No	Yes
CNAG_06802, CNAG_06802	Supercontig_3.2	159^160	Insertion	-	C	No	1	Homozygous	CNAG_06802, CNAG_06802, CNAG_06802	CNAG_06802	CNA3_FINAL_CALLGENES_1	CNAG_06802T0	[20..38: 0, 73..497: 2, 498..500: 0]	2	2	100	CNAG_06802T0:c.106_107insC	CNAG_06802:p.Ala37fs	CNAG_06802:p.Ala37fs	CNAG_06802T0:c.106_107insC	No	Yes
	Supercontig_3.12	167657..167658	MNV	AT	GC	No	2	Heterozygous						2	2	100					No	-
	Supercontig_3.12	167657..167658	MNV	AT	AT	Yes	2	Heterozygous						2	2	100					No	-
CNAG_09000, CNAG_09000	Supercontig_2.15	1843^1844	Insertion	-	T	No	1	Homozygous	CNAG_09000, CNAG_09000					2	2	100	CNAG_09000T0:c.735+16_735+17insT			CNAG_09000T0:c.735+16_735+17insT	No	-
CNAG_09000, CNAG_09000	Supercontig_2.15	1876^1877	Insertion	-	T	No	1	Homozygous	CNAG_09000, CNAG_09000, CNAG_09000	CNAG_09000	CNA2_MITO_2_FINAL_CALLGENES_1	CNAG_09000T0	[20..233: 0, 1307..1827: 2, 1861..2193: 0, 2194..2196: 0]	2	2	100	CNAG_09000T0:c.751_752insT	CNAG_09000:p.Phe252fs	CNAG_09000:p.Phe252fs	CNAG_09000T0:c.751_752insT	No	Yes
	Supercontig_3.10	208464^208465	Insertion	-	G	No	1	Homozygous						2	2	100					No	-
	Supercontig_3.10	229012..229013	Deletion	TT	-	No	2	Homozygous						2	2	100					No	-
	Supercontig_3.14	453719^453720	Insertion	-	G	No	1	Homozygous						2	2	100					No	-
	Supercontig_3.14	453743..453744	MNV	GA	TG	No	2	Homozygous						2	2	100					No	-
	Supercontig_3.14	459071^459072	Insertion	-	A	No	1	Homozygous						2	2	100					No	-
CNAG_07665, CNAG_07665	Supercontig_3.7	468740^468741	Insertion	-	T	No	1	Homozygous	CNAG_07665, CNAG_07665					2	2	100	CNAG_07665T0:c.3445-20_3445-19insA			CNAG_07665T0:c.3445-20_3445-19insA	No	-
CNAG_04760, CNAG_04760	Supercontig_3.10	472992^472993	Insertion	-	G	No	1	Homozygous	CNAG_04760, CNAG_04760, CNAG_04760	CNAG_04760	CNA3_FINAL_CALLGENES_1	CNAG_04760T0	[complement(471990..471992): 0, complement(471993..472155): 1, complement(472218..472453): 0, complement(472514..472870): 0, complement(472926..473042): 0, complement(473103..473144): 0]	2	2	100	CNAG_04760T0:c.92_93insC	CNAG_04760:p.Thr32fs	CNAG_04760:p.Thr32fs	CNAG_04760T0:c.92_93insC	No	Yes
CNAG_06197, CNAG_06197	Supercontig_3.12	591748..591749	MNV	TG	AA	No	2	Homozygous	CNAG_06197, CNAG_06197					2	2	100	CNAG_06197T0:c.2472+24_2472+25delTGinsAA			CNAG_06197T0:c.2472+24_2472+25delTGinsAA	No	-
CNAG_06197, CNAG_06197	Supercontig_3.12	591752..591753	MNV	CC	TT	No	2	Homozygous	CNAG_06197, CNAG_06197					2	2	100	CNAG_06197T0:c.2472+28_2472+29delCCinsTT			CNAG_06197T0:c.2472+28_2472+29delCCinsTT	No	-
	Supercontig_3.13	609441^609442	Insertion	-	G	No	1	Homozygous						2	2	100					No	-
CNAG_04348, CNAG_04348	Supercontig_3.9	637919..637924	Deletion	TCAGAC	-	No	6	Homozygous	CNAG_04348, CNAG_04348, CNAG_04348	CNAG_04348	CNA3_FINAL_CALLGENES_1	CNAG_04348T0	[complement(636854..636856): 0, complement(636857..636910): 0, complement(636964..637811): 2, complement(637869..637966): 1, complement(638013..638194): 0]	2	2	100	CNAG_04348T0:c.225_230delGTCTGA	CNAG_04348:p.Glu75_Ser76del	CNAG_04348:p.Glu75_Ser76del	CNAG_04348T0:c.225_230delGTCTGA	No	Yes
	Supercontig_3.9	804964..804965	MNV	CA	TG	No	2	Heterozygous						2	2	100					No	-
	Supercontig_3.9	804964..804965	MNV	CA	CA	Yes	2	Heterozygous						2	2	100					No	-
	Supercontig_3.6	818882..818883	MNV	TG	CT	No	2	Heterozygous						2	2	100					No	-
	Supercontig_3.6	818882..818883	MNV	TG	TG	Yes	2	Heterozygous						2	2	100					No	-
CNAG_07950, CNAG_07950	Supercontig_3.1	977667^977668	Insertion	-	G	No	1	Homozygous	CNAG_07950, CNAG_07950, CNAG_07950, CNAG_07950, CNAG_07950	CNAG_07950, CNAG_07950, CNAG_07950	CNA3_FINAL_CALLGENES_1, CNA3_FINAL_CALLGENES_1, CNA3_FINAL_CALLGENES_1	CNAG_07950T0, CNAG_07950T1, CNAG_07950T2	[976947..977165: 0, 977222..977416: 0, 977467..977507: 0, 977570..977795: 1, 977796..977798: 0], [976947..977165: 0, 977225..977416: 0, 977467..977507: 0, 977570..977795: 1, 977796..977798: 0], [977140..977165: 0, 977236..977416: 1, 977467..977507: 0, 977570..977795: 1, 977796..977798: 0]	2	2	100	CNAG_07950T2:c.[346_347insG]; CNAG_07950T0:c.[553_554insG]; CNAG_07950T1:c.[550_551insG]	CNAG_07950:p.[Gly118fs];[Gly187fs];[Gly186fs]	CNAG_07950:p.Gly187fs	CNAG_07950T0:c.553_554insG	No	Yes
	Supercontig_3.10	984515^984516	Insertion	-	C	No	1	Homozygous						2	2	100					No	-
	Supercontig_3.10	984522^984523	Insertion	-	C	No	1	Homozygous						2	2	100					No	-
	Supercontig_3.10	984542^984543	Insertion	-	G	No	1	Homozygous						2	2	100					No	-
	Supercontig_3.10	984547^984548	Insertion	-	T	No	1	Homozygous						2	2	100					No	-
	Supercontig_3.10	984556^984557	Insertion	-	A	No	1	Homozygous						2	2	100					No	-
	Supercontig_3.10	984558^984559	Insertion	-	A	No	1	Homozygous						2	2	100					No	-
	Supercontig_3.10	984565^984566	Insertion	-	T	No	1	Homozygous						2	2	100					No	-
	Supercontig_3.10	984570^984571	Insertion	-	TT	No	2	Homozygous						2	2	100					No	-

## Sheet: M1 and M2 common variants
h99transmito_Gene	Chromosome	Region	Type	Reference	Allele	Reference allele	Length	Zygosity	# unique start positions	# unique end positions	db_xref	h99transmito_CDS	h99transmito_Exon	source (h99transmito_CDS)	transcript_id (h99transmito_CDS)	frame (h99transmito_CDS)	Sample count	Total number of samples	Sample frequency
	Supercontig_3.1	99	SNV	T	C	No	1	Homozygous	77	96							2	2	100
CNAG_04548, CNAG_04548	Supercontig_3.1	161	SNV	C	G	No	1	Homozygous	114	127	CNAG_04548, CNAG_04548						2	2	100
CNAG_04548, CNAG_04548	Supercontig_3.1	168	SNV	T	C	No	1	Homozygous	113	128	CNAG_04548, CNAG_04548, CNAG_04548	CNAG_04548		CNA3_FINAL_CALLGENES_1	CNAG_04548T0	[complement(168..170): 0, complement(171..1497): 1, complement(1556..1767): 0, complement(1823..2274): 2, complement(2322..2782): 1, complement(2846..3126): 0, complement(3206..3890): 1, complement(3958..5263): 2, complement(5322..5422): 1, complement(5494..5645): 0]	2	2	100
CNAG_04548, CNAG_04548	Supercontig_3.1	262	SNV	T	C	No	1	Homozygous	131	134	CNAG_04548, CNAG_04548, CNAG_04548	CNAG_04548		CNA3_FINAL_CALLGENES_1	CNAG_04548T0	[complement(168..170): 0, complement(171..1497): 1, complement(1556..1767): 0, complement(1823..2274): 2, complement(2322..2782): 1, complement(2846..3126): 0, complement(3206..3890): 1, complement(3958..5263): 2, complement(5322..5422): 1, complement(5494..5645): 0]	2	2	100
CNAG_04548, CNAG_04548	Supercontig_3.1	266	SNV	T	A	No	1	Homozygous	133	134	CNAG_04548, CNAG_04548, CNAG_04548	CNAG_04548		CNA3_FINAL_CALLGENES_1	CNAG_04548T0	[complement(168..170): 0, complement(171..1497): 1, complement(1556..1767): 0, complement(1823..2274): 2, complement(2322..2782): 1, complement(2846..3126): 0, complement(3206..3890): 1, complement(3958..5263): 2, complement(5322..5422): 1, complement(5494..5645): 0]	2	2	100
CNAG_04548, CNAG_04548	Supercontig_3.1	308	SNV	G	A	No	1	Homozygous	134	142	CNAG_04548, CNAG_04548, CNAG_04548	CNAG_04548		CNA3_FINAL_CALLGENES_1	CNAG_04548T0	[complement(168..170): 0, complement(171..1497): 1, complement(1556..1767): 0, complement(1823..2274): 2, complement(2322..2782): 1, complement(2846..3126): 0, complement(3206..3890): 1, complement(3958..5263): 2, complement(5322..5422): 1, complement(5494..5645): 0]	2	2	100
CNAG_04548, CNAG_04548	Supercontig_3.1	365	SNV	T	A	No	1	Homozygous	119	138	CNAG_04548, CNAG_04548, CNAG_04548	CNAG_04548		CNA3_FINAL_CALLGENES_1	CNAG_04548T0	[complement(168..170): 0, complement(171..1497): 1, complement(1556..1767): 0, complement(1823..2274): 2, complement(2322..2782): 1, complement(2846..3126): 0, complement(3206..3890): 1, complement(3958..5263): 2, complement(5322..5422): 1, complement(5494..5645): 0]	2	2	100
CNAG_04548, CNAG_04548	Supercontig_3.1	416	SNV	G	T	No	1	Homozygous	114	133	CNAG_04548, CNAG_04548, CNAG_04548	CNAG_04548		CNA3_FINAL_CALLGENES_1	CNAG_04548T0	[complement(168..170): 0, complement(171..1497): 1, complement(1556..1767): 0, complement(1823..2274): 2, complement(2322..2782): 1, complement(2846..3126): 0, complement(3206..3890): 1, complement(3958..5263): 2, complement(5322..5422): 1, complement(5494..5645): 0]	2	2	100
CNAG_04548, CNAG_04548	Supercontig_3.1	456	SNV	G	C	No	1	Homozygous	129	151	CNAG_04548, CNAG_04548, CNAG_04548	CNAG_04548		CNA3_FINAL_CALLGENES_1	CNAG_04548T0	[complement(168..170): 0, complement(171..1497): 1, complement(1556..1767): 0, complement(1823..2274): 2, complement(2322..2782): 1, complement(2846..3126): 0, complement(3206..3890): 1, complement(3958..5263): 2, complement(5322..5422): 1, complement(5494..5645): 0]	2	2	100
	Supercontig_3.1	668067	SNV	C	G	No	1	Homozygous	46	42							2	2	100
	Supercontig_3.1	668093	Deletion	C	-	No	1	Homozygous	35	35							2	2	100
	Supercontig_3.1	668109	Deletion	A	-	No	1	Homozygous	32	30							2	2	100
CNAG_00256, CNAG_00256	Supercontig_3.1	668185	Deletion	C	-	No	1	Homozygous	11	14	CNAG_00256, CNAG_00256						2	2	100
CNAG_00256, CNAG_00256	Supercontig_3.1	668190	SNV	C	G	No	1	Homozygous	8	12	CNAG_00256, CNAG_00256						2	2	100
CNAG_00256, CNAG_00256	Supercontig_3.1	668192	SNV	T	C	No	1	Homozygous	7	10	CNAG_00256, CNAG_00256						2	2	100
	Supercontig_3.1	970376	Deletion	C	-	No	1	Homozygous	13	11							2	2	100
	Supercontig_3.1	970392	SNV	C	G	No	1	Homozygous	10	9							2	2	100
	Supercontig_3.1	970394	SNV	T	G	No	1	Homozygous	10	10							2	2	100
	Supercontig_3.1	970400	SNV	T	C	No	1	Homozygous	8	7							2	2	100
	Supercontig_3.1	970426	SNV	G	A	No	1	Homozygous	11	8							2	2	100
CNAG_07950, CNAG_07950	Supercontig_3.1	977667^977668	Insertion	-	G	No	1	Homozygous	6	7	CNAG_07950, CNAG_07950, CNAG_07950, CNAG_07950, CNAG_07950	CNAG_07950, CNAG_07950, CNAG_07950		CNA3_FINAL_CALLGENES_1, CNA3_FINAL_CALLGENES_1, CNA3_FINAL_CALLGENES_1	CNAG_07950T0, CNAG_07950T1, CNAG_07950T2	[976947..977165: 0, 977222..977416: 0, 977467..977507: 0, 977570..977795: 1, 977796..977798: 0], [976947..977165: 0, 977225..977416: 0, 977467..977507: 0, 977570..977795: 1, 977796..977798: 0], [977140..977165: 0, 977236..977416: 1, 977467..977507: 0, 977570..977795: 1, 977796..977798: 0]	2	2	100
	Supercontig_3.1	984700	SNV	G	C	No	1	Homozygous	63	65							2	2	100
CNAG_07362, CNAG_07362	Supercontig_3.1	1231136	SNV	C	G	No	1	Homozygous	46	45	CNAG_07362, CNAG_07362, CNAG_07362	CNAG_07362		CNA3_FINAL_CALLGENES_1	CNAG_07362T0	[complement(1229799..1229801): 0, complement(1229802..1229856): 1, complement(1229910..1230681): 2, complement(1230731..1230836): 0, complement(1230888..1230992): 0, complement(1231044..1231220): 0, complement(1231277..1231393): 0]	2	2	100
CNAG_07362, CNAG_07362	Supercontig_3.1	1231137^1231138	Insertion	-	G	No	1	Homozygous	45	45	CNAG_07362, CNAG_07362, CNAG_07362	CNAG_07362		CNA3_FINAL_CALLGENES_1	CNAG_07362T0	[complement(1229799..1229801): 0, complement(1229802..1229856): 1, complement(1229910..1230681): 2, complement(1230731..1230836): 0, complement(1230888..1230992): 0, complement(1231044..1231220): 0, complement(1231277..1231393): 0]	2	2	100
CNAG_00482, CNAG_00482	Supercontig_3.1	1242318	SNV	G	A	No	1	Homozygous	199	218	CNAG_00482, CNAG_00482						2	2	100
CNAG_00483, CNAG_00483	Supercontig_3.1	1243071..1243073	MNV	GAA	ATT	No	3	Heterozygous	90	81	CNAG_00483, CNAG_00483, CNAG_00483	CNAG_00483		CNA3_FINAL_CALLGENES_1	CNAG_00483T0	[1243062..1243080: 0, 1243132..1243213: 2, 1243258..1243326: 1, 1243373..1244136: 1, 1244188..1244328: 2, 1244380..1244435: 2, 1244436..1244438: 0]	2	2	100
CNAG_00483, CNAG_00483	Supercontig_3.1	1243071..1243073	MNV	GAA	GAA	Yes	3	Heterozygous	76	91	CNAG_00483, CNAG_00483, CNAG_00483	CNAG_00483		CNA3_FINAL_CALLGENES_1	CNAG_00483T0	[1243062..1243080: 0, 1243132..1243213: 2, 1243258..1243326: 1, 1243373..1244136: 1, 1244188..1244328: 2, 1244380..1244435: 2, 1244436..1244438: 0]	2	2	100
CNAG_00483, CNAG_00483	Supercontig_3.1	1243077	SNV	G	C	No	1	Homozygous	53	31	CNAG_00483, CNAG_00483, CNAG_00483	CNAG_00483		CNA3_FINAL_CALLGENES_1	CNAG_00483T0	[1243062..1243080: 0, 1243132..1243213: 2, 1243258..1243326: 1, 1243373..1244136: 1, 1244188..1244328: 2, 1244380..1244435: 2, 1244436..1244438: 0]	2	2	100
CNAG_00843, CNAG_00843	Supercontig_3.1	2234353	SNV	T	C	No	1	Homozygous	46	54	CNAG_00843, CNAG_00843						2	2	100
	Supercontig_3.1	2286786	SNV	C	T	No	1	Homozygous	127	131							2	2	100
	Supercontig_3.1	2286813	SNV	C	A	No	1	Homozygous	103	103							2	2	100
	Supercontig_3.1	2286828	SNV	T	C	No	1	Homozygous	98	96							2	2	100
	Supercontig_3.1	2286835	SNV	T	A	No	1	Homozygous	93	92							2	2	100
CNAG_06802, CNAG_06802	Supercontig_3.2	144	Deletion	C	-	No	1	Homozygous	47	52	CNAG_06802, CNAG_06802, CNAG_06802	CNAG_06802		CNA3_FINAL_CALLGENES_1	CNAG_06802T0	[20..38: 0, 73..497: 2, 498..500: 0]	2	2	100
CNAG_06802, CNAG_06802	Supercontig_3.2	159^160	Insertion	-	C	No	1	Homozygous	47	52	CNAG_06802, CNAG_06802, CNAG_06802	CNAG_06802		CNA3_FINAL_CALLGENES_1	CNAG_06802T0	[20..38: 0, 73..497: 2, 498..500: 0]	2	2	100
CNAG_07460, CNAG_07460	Supercontig_3.2	38760	SNV	T	C	No	1	Homozygous	36	35	CNAG_07460, CNAG_07460, CNAG_07460	CNAG_07460		CNA3_FINAL_CALLGENES_1	CNAG_07460T0	[37022..37352: 0, 37425..37523: 2, 37584..39466: 2, 39467..39469: 0]	2	2	100
CNAG_07460, CNAG_07460	Supercontig_3.2	38799	SNV	T	C	No	1	Homozygous	41	45	CNAG_07460, CNAG_07460, CNAG_07460	CNAG_07460		CNA3_FINAL_CALLGENES_1	CNAG_07460T0	[37022..37352: 0, 37425..37523: 2, 37584..39466: 2, 39467..39469: 0]	2	2	100
CNAG_07460, CNAG_07460	Supercontig_3.2	38839	SNV	T	C	No	1	Homozygous	45	53	CNAG_07460, CNAG_07460, CNAG_07460	CNAG_07460		CNA3_FINAL_CALLGENES_1	CNAG_07460T0	[37022..37352: 0, 37425..37523: 2, 37584..39466: 2, 39467..39469: 0]	2	2	100
CNAG_07460, CNAG_07460	Supercontig_3.2	38875	SNV	C	A	No	1	Homozygous	55	58	CNAG_07460, CNAG_07460, CNAG_07460	CNAG_07460		CNA3_FINAL_CALLGENES_1	CNAG_07460T0	[37022..37352: 0, 37425..37523: 2, 37584..39466: 2, 39467..39469: 0]	2	2	100
CNAG_07460, CNAG_07460	Supercontig_3.2	38877	SNV	T	C	No	1	Homozygous	57	59	CNAG_07460, CNAG_07460, CNAG_07460	CNAG_07460		CNA3_FINAL_CALLGENES_1	CNAG_07460T0	[37022..37352: 0, 37425..37523: 2, 37584..39466: 2, 39467..39469: 0]	2	2	100
CNAG_07460, CNAG_07460	Supercontig_3.2	38881	SNV	C	G	No	1	Homozygous	59	60	CNAG_07460, CNAG_07460, CNAG_07460	CNAG_07460		CNA3_FINAL_CALLGENES_1	CNAG_07460T0	[37022..37352: 0, 37425..37523: 2, 37584..39466: 2, 39467..39469: 0]	2	2	100
CNAG_07460, CNAG_07460	Supercontig_3.2	38896	SNV	A	T	No	1	Homozygous	57	58	CNAG_07460, CNAG_07460, CNAG_07460	CNAG_07460		CNA3_FINAL_CALLGENES_1	CNAG_07460T0	[37022..37352: 0, 37425..37523: 2, 37584..39466: 2, 39467..39469: 0]	2	2	100
	Supercontig_3.2	864515	SNV	A	G	No	1	Homozygous	25	26							2	2	100
	Supercontig_3.2	864599	SNV	T	C	No	1	Homozygous	18	17							2	2	100
	Supercontig_3.2	868724	SNV	G	A	No	1	Homozygous	34	38							2	2	100
CNAG_03863, CNAG_03863	Supercontig_3.2	1036539	SNV	A	G	No	1	Homozygous	80	87	CNAG_03863, CNAG_03863						2	2	100
CNAG_02799, CNAG_02799	Supercontig_3.3	743303	SNV	T	C	No	1	Homozygous	56	62	CNAG_02799, CNAG_02799						2	2	100
	Supercontig_3.3	1383744	Deletion	A	-	No	1	Homozygous	22	27							2	2	100
	Supercontig_3.3	1383891^1383892	Insertion	-	T	No	1	Homozygous	25	26							2	2	100
CNAG_06936, CNAG_06936	Supercontig_3.3	1572367	SNV	T	G	No	1	Homozygous	42	35	CNAG_06936, CNAG_06936						2	2	100
CNAG_06936, CNAG_06936	Supercontig_3.3	1572375	SNV	T	G	No	1	Homozygous	36	30	CNAG_06936, CNAG_06936						2	2	100
CNAG_06936, CNAG_06936	Supercontig_3.3	1572380	SNV	C	T	No	1	Homozygous	28	26	CNAG_06936, CNAG_06936						2	2	100
CNAG_05325, CNAG_05325	Supercontig_3.4	1059881	SNV	C	G	No	1	Homozygous	70	73	CNAG_05325, CNAG_05325						2	2	100
	Supercontig_3.5	1525128	SNV	A	G	No	1	Homozygous	52	50							2	2	100
	Supercontig_3.5	1571321	SNV	G	A	No	1	Homozygous	57	59							2	2	100
	Supercontig_3.5	1571539	SNV	G	C	No	1	Homozygous	61	66							2	2	100
	Supercontig_3.6	818805	SNV	G	A	No	1	Homozygous	111	128							2	2	100
	Supercontig_3.6	818832	SNV	G	A	No	1	Homozygous	114	133							2	2	100
	Supercontig_3.6	818880	SNV	T	C	No	1	Homozygous	97	109							2	2	100
	Supercontig_3.6	818882..818883	MNV	TG	CT	No	2	Heterozygous	113	133							2	2	100
	Supercontig_3.6	818882..818883	MNV	TG	TG	Yes	2	Heterozygous	84	100							2	2	100
	Supercontig_3.6	1351736	SNV	C	T	No	1	Homozygous	54	48							2	2	100
CNAG_07665, CNAG_07665	Supercontig_3.7	468725	SNV	A	G	No	1	Homozygous	57	40	CNAG_07665, CNAG_07665						2	2	100
CNAG_07665, CNAG_07665	Supercontig_3.7	468740^468741	Insertion	-	T	No	1	Homozygous	38	25	CNAG_07665, CNAG_07665						2	2	100
CNAG_05771, CNAG_05771	Supercontig_3.7	833087	SNV	C	G	No	1	Homozygous	20	20	CNAG_05771, CNAG_05771, CNAG_05771, CNAG_05771	CNAG_05771, CNAG_05771		CNA3_FINAL_CALLGENES_1, CNA3_FINAL_CALLGENES_1	CNAG_05771T1, CNAG_05771T0	[complement(823466..823468): 0, complement(823469..823485): 2, complement(823541..823925): 0, complement(823976..824300): 1, complement(824349..824560): 0, complement(824616..825659): 0, complement(825714..826095): 1, complement(826149..826768): 0, complement(826818..830117): 0, complement(830181..831773): 0, complement(831841..832868): 2, complement(832911..833154): 0], [complement(823466..82346…	2	2	100
CNAG_05771, CNAG_05771	Supercontig_3.7	833104	SNV	T	G	No	1	Homozygous	15	14	CNAG_05771, CNAG_05771, CNAG_05771, CNAG_05771	CNAG_05771, CNAG_05771		CNA3_FINAL_CALLGENES_1, CNA3_FINAL_CALLGENES_1	CNAG_05771T1, CNAG_05771T0	[complement(823466..823468): 0, complement(823469..823485): 2, complement(823541..823925): 0, complement(823976..824300): 1, complement(824349..824560): 0, complement(824616..825659): 0, complement(825714..826095): 1, complement(826149..826768): 0, complement(826818..830117): 0, complement(830181..831773): 0, complement(831841..832868): 2, complement(832911..833154): 0], [complement(823466..82346…	2	2	100
	Supercontig_3.7	1398618	SNV	A	G	No	1	Homozygous	18	20							2	2	100
	Supercontig_3.7	1398620	SNV	C	A	No	1	Homozygous	18	20							2	2	100
	Supercontig_3.7	1398626	SNV	T	A	No	1	Homozygous	19	20							2	2	100
CNAG_07704, CNAG_07704	Supercontig_3.7	1398995	SNV	T	C	No	1	Homozygous	131	146	CNAG_07704, CNAG_07704, CNAG_07704	CNAG_07704		CNA3_FINAL_CALLGENES_1	CNAG_07704T0	[1398786..1399230: 0, 1399425..1399435: 2, 1399436..1399438: 0]	2	2	100
CNAG_07704, CNAG_07704	Supercontig_3.7	1399007	SNV	T	A	No	1	Homozygous	122	139	CNAG_07704, CNAG_07704, CNAG_07704	CNAG_07704		CNA3_FINAL_CALLGENES_1	CNAG_07704T0	[1398786..1399230: 0, 1399425..1399435: 2, 1399436..1399438: 0]	2	2	100
CNAG_07704, CNAG_07704	Supercontig_3.7	1399026	SNV	C	T	No	1	Homozygous	121	125	CNAG_07704, CNAG_07704, CNAG_07704	CNAG_07704		CNA3_FINAL_CALLGENES_1	CNAG_07704T0	[1398786..1399230: 0, 1399425..1399435: 2, 1399436..1399438: 0]	2	2	100
CNAG_07704, CNAG_07704	Supercontig_3.7	1399056	SNV	A	C	No	1	Homozygous	115	120	CNAG_07704, CNAG_07704, CNAG_07704	CNAG_07704		CNA3_FINAL_CALLGENES_1	CNAG_07704T0	[1398786..1399230: 0, 1399425..1399435: 2, 1399436..1399438: 0]	2	2	100
CNAG_07704, CNAG_07704	Supercontig_3.7	1399097	SNV	G	A	No	1	Homozygous	78	69	CNAG_07704, CNAG_07704, CNAG_07704	CNAG_07704		CNA3_FINAL_CALLGENES_1	CNAG_07704T0	[1398786..1399230: 0, 1399425..1399435: 2, 1399436..1399438: 0]	2	2	100
CNAG_07704, CNAG_07704	Supercontig_3.7	1399111	SNV	T	C	No	1	Homozygous	62	54	CNAG_07704, CNAG_07704, CNAG_07704	CNAG_07704		CNA3_FINAL_CALLGENES_1	CNAG_07704T0	[1398786..1399230: 0, 1399425..1399435: 2, 1399436..1399438: 0]	2	2	100
CNAG_07704, CNAG_07704	Supercontig_3.7	1399115..1399116	MNV	CA	TG	No	2	Heterozygous	51	67	CNAG_07704, CNAG_07704, CNAG_07704	CNAG_07704		CNA3_FINAL_CALLGENES_1	CNAG_07704T0	[1398786..1399230: 0, 1399425..1399435: 2, 1399436..1399438: 0]	2	2	100
CNAG_07704, CNAG_07704	Supercontig_3.7	1399115..1399116	MNV	CA	CA	Yes	2	Heterozygous	57	69	CNAG_07704, CNAG_07704, CNAG_07704	CNAG_07704		CNA3_FINAL_CALLGENES_1	CNAG_07704T0	[1398786..1399230: 0, 1399425..1399435: 2, 1399436..1399438: 0]	2	2	100
CNAG_07704, CNAG_07704	Supercontig_3.7	1399118	SNV	C	A	No	1	Homozygous	45	46	CNAG_07704, CNAG_07704, CNAG_07704	CNAG_07704		CNA3_FINAL_CALLGENES_1	CNAG_07704T0	[1398786..1399230: 0, 1399425..1399435: 2, 1399436..1399438: 0]	2	2	100
CNAG_07704, CNAG_07704	Supercontig_3.7	1399122	SNV	G	A	No	1	Homozygous	40	44	CNAG_07704, CNAG_07704, CNAG_07704	CNAG_07704		CNA3_FINAL_CALLGENES_1	CNAG_07704T0	[1398786..1399230: 0, 1399425..1399435: 2, 1399436..1399438: 0]	2	2	100
CNAG_07704, CNAG_07704	Supercontig_3.7	1399126	SNV	A	G	No	1	Homozygous	35	36	CNAG_07704, CNAG_07704, CNAG_07704	CNAG_07704		CNA3_FINAL_CALLGENES_1	CNAG_07704T0	[1398786..1399230: 0, 1399425..1399435: 2, 1399436..1399438: 0]	2	2	100
CNAG_07704, CNAG_07704	Supercontig_3.7	1399127^1399128	Insertion	-	A	No	1	Homozygous	35	35	CNAG_07704, CNAG_07704, CNAG_07704	CNAG_07704		CNA3_FINAL_CALLGENES_1	CNAG_07704T0	[1398786..1399230: 0, 1399425..1399435: 2, 1399436..1399438: 0]	2	2	100
CNAG_07704, CNAG_07704	Supercontig_3.7	1399129..1399130	MNV	GT	CA	No	2	Heterozygous	38	47	CNAG_07704, CNAG_07704, CNAG_07704	CNAG_07704		CNA3_FINAL_CALLGENES_1	CNAG_07704T0	[1398786..1399230: 0, 1399425..1399435: 2, 1399436..1399438: 0]	2	2	100
CNAG_07704, CNAG_07704	Supercontig_3.7	1399132^1399133	Insertion	-	A	No	1	Homozygous	30	29	CNAG_07704, CNAG_07704, CNAG_07704	CNAG_07704		CNA3_FINAL_CALLGENES_1	CNAG_07704T0	[1398786..1399230: 0, 1399425..1399435: 2, 1399436..1399438: 0]	2	2	100
CNAG_03507, CNAG_03507	Supercontig_3.8	1147101	Deletion	T	-	No	1	Homozygous	29	29	CNAG_03507, CNAG_03507, CNAG_03507	CNAG_03507		CNA3_FINAL_CALLGENES_1	CNAG_03507T0	[complement(1145608..1145610): 0, complement(1145611..1145630): 2, complement(1145704..1145887): 0, complement(1145949..1146102): 1, complement(1146158..1146668): 2, complement(1146725..1147022): 0, complement(1147078..1147239): 0]	2	2	100
CNAG_03507, CNAG_03507	Supercontig_3.8	1147108^1147109	Insertion	-	G	No	1	Homozygous	29	27	CNAG_03507, CNAG_03507, CNAG_03507	CNAG_03507		CNA3_FINAL_CALLGENES_1	CNAG_03507T0	[complement(1145608..1145610): 0, complement(1145611..1145630): 2, complement(1145704..1145887): 0, complement(1145949..1146102): 1, complement(1146158..1146668): 2, complement(1146725..1147022): 0, complement(1147078..1147239): 0]	2	2	100
CNAG_03507, CNAG_03507	Supercontig_3.8	1147140^1147141	Insertion	-	G	No	1	Homozygous	29	26	CNAG_03507, CNAG_03507, CNAG_03507	CNAG_03507		CNA3_FINAL_CALLGENES_1	CNAG_03507T0	[complement(1145608..1145610): 0, complement(1145611..1145630): 2, complement(1145704..1145887): 0, complement(1145949..1146102): 1, complement(1146158..1146668): 2, complement(1146725..1147022): 0, complement(1147078..1147239): 0]	2	2	100
CNAG_03507, CNAG_03507	Supercontig_3.8	1147144	Deletion	C	-	No	1	Homozygous	30	26	CNAG_03507, CNAG_03507, CNAG_03507	CNAG_03507		CNA3_FINAL_CALLGENES_1	CNAG_03507T0	[complement(1145608..1145610): 0, complement(1145611..1145630): 2, complement(1145704..1145887): 0, complement(1145949..1146102): 1, complement(1146158..1146668): 2, complement(1146725..1147022): 0, complement(1147078..1147239): 0]	2	2	100
CNAG_03507, CNAG_03507	Supercontig_3.8	1147149^1147150	Insertion	-	G	No	1	Homozygous	23	20	CNAG_03507, CNAG_03507, CNAG_03507	CNAG_03507		CNA3_FINAL_CALLGENES_1	CNAG_03507T0	[complement(1145608..1145610): 0, complement(1145611..1145630): 2, complement(1145704..1145887): 0, complement(1145949..1146102): 1, complement(1146158..1146668): 2, complement(1146725..1147022): 0, complement(1147078..1147239): 0]	2	2	100
CNAG_03507, CNAG_03507	Supercontig_3.8	1147166^1147167	Insertion	-	G	No	1	Homozygous	22	19	CNAG_03507, CNAG_03507, CNAG_03507	CNAG_03507		CNA3_FINAL_CALLGENES_1	CNAG_03507T0	[complement(1145608..1145610): 0, complement(1145611..1145630): 2, complement(1145704..1145887): 0, complement(1145949..1146102): 1, complement(1146158..1146668): 2, complement(1146725..1147022): 0, complement(1147078..1147239): 0]	2	2	100
CNAG_03507, CNAG_03507	Supercontig_3.8	1147182	SNV	A	G	No	1	Homozygous	15	13	CNAG_03507, CNAG_03507, CNAG_03507	CNAG_03507		CNA3_FINAL_CALLGENES_1	CNAG_03507T0	[complement(1145608..1145610): 0, complement(1145611..1145630): 2, complement(1145704..1145887): 0, complement(1145949..1146102): 1, complement(1146158..1146668): 2, complement(1146725..1147022): 0, complement(1147078..1147239): 0]	2	2	100
CNAG_03507, CNAG_03507	Supercontig_3.8	1147187	SNV	C	G	No	1	Homozygous	15	13	CNAG_03507, CNAG_03507, CNAG_03507	CNAG_03507		CNA3_FINAL_CALLGENES_1	CNAG_03507T0	[complement(1145608..1145610): 0, complement(1145611..1145630): 2, complement(1145704..1145887): 0, complement(1145949..1146102): 1, complement(1146158..1146668): 2, complement(1146725..1147022): 0, complement(1147078..1147239): 0]	2	2	100
CNAG_03507, CNAG_03507	Supercontig_3.8	1147192	SNV	A	G	No	1	Homozygous	13	11	CNAG_03507, CNAG_03507, CNAG_03507	CNAG_03507		CNA3_FINAL_CALLGENES_1	CNAG_03507T0	[complement(1145608..1145610): 0, complement(1145611..1145630): 2, complement(1145704..1145887): 0, complement(1145949..1146102): 1, complement(1146158..1146668): 2, complement(1146725..1147022): 0, complement(1147078..1147239): 0]	2	2	100
CNAG_03508, CNAG_03508	Supercontig_3.8	1147255	Deletion	G	-	No	1	Homozygous	10	19	CNAG_03508, CNAG_03508						2	2	100
CNAG_04348, CNAG_04348	Supercontig_3.9	637919..637924	Deletion	TCAGAC	-	No	6	Homozygous	75	94	CNAG_04348, CNAG_04348, CNAG_04348	CNAG_04348		CNA3_FINAL_CALLGENES_1	CNAG_04348T0	[complement(636854..636856): 0, complement(636857..636910): 0, complement(636964..637811): 2, complement(637869..637966): 1, complement(638013..638194): 0]	2	2	100
	Supercontig_3.9	804131	Deletion	G	-	No	1	Homozygous	75	97							2	2	100
	Supercontig_3.9	804136	SNV	C	T	No	1	Homozygous	77	96							2	2	100
	Supercontig_3.9	804168	SNV	C	T	No	1	Homozygous	69	81							2	2	100
	Supercontig_3.9	804401	SNV	C	T	No	1	Homozygous	67	62							2	2	100
	Supercontig_3.9	804438	SNV	G	A	No	1	Homozygous	76	51							2	2	100
	Supercontig_3.9	804818	SNV	T	C	No	1	Homozygous	62	70							2	2	100
	Supercontig_3.9	804964..804965	MNV	CA	TG	No	2	Heterozygous	95	107							2	2	100
	Supercontig_3.9	804964..804965	MNV	CA	CA	Yes	2	Heterozygous	71	78							2	2	100
	Supercontig_3.9	805056	SNV	A	G	No	1	Homozygous	85	95							2	2	100
	Supercontig_3.9	824836	SNV	G	A	No	1	Homozygous	49	56							2	2	100
CNAG_04500, CNAG_04501, CNAG_04500, CNAG_04501	Supercontig_3.9	1024082	SNV	G	A	No	1	Homozygous	191	183	CNAG_04500, CNAG_04501, CNAG_04500, CNAG_04501						2	2	100
CNAG_07791, CNAG_07791	Supercontig_3.9	1185308	SNV	G	A	No	1	Homozygous	7	8	CNAG_07791, CNAG_07791						2	2	100
CNAG_07791, CNAG_07791	Supercontig_3.9	1185345	SNV	G	C	No	1	Homozygous	7	7	CNAG_07791, CNAG_07791						2	2	100
CNAG_07791, CNAG_07791	Supercontig_3.9	1185356	SNV	G	A	No	1	Homozygous	8	8	CNAG_07791, CNAG_07791						2	2	100
CNAG_07791, CNAG_07791	Supercontig_3.9	1185368	SNV	T	C	No	1	Homozygous	7	7	CNAG_07791, CNAG_07791						2	2	100
	Supercontig_3.9	1186130	SNV	T	C	No	1	Homozygous	25	34							2	2	100
	Supercontig_3.9	1186141	SNV	T	C	No	1	Homozygous	41	49							2	2	100
	Supercontig_3.9	1186150	SNV	G	A	No	1	Homozygous	44	55							2	2	100
	Supercontig_3.9	1186230	SNV	C	T	No	1	Homozygous	97	103							2	2	100
	Supercontig_3.10	208464^208465	Insertion	-	G	No	1	Homozygous	22	25							2	2	100
	Supercontig_3.10	228960	SNV	T	C	No	1	Homozygous	47	47							2	2	100
	Supercontig_3.10	229004	Deletion	T	-	No	1	Homozygous	43	44							2	2	100
	Supercontig_3.10	229012..229013	Deletion	TT	-	No	2	Homozygous	45	50							2	2	100
CNAG_04760, CNAG_04760	Supercontig_3.10	472992^472993	Insertion	-	G	No	1	Homozygous	12	12	CNAG_04760, CNAG_04760, CNAG_04760	CNAG_04760		CNA3_FINAL_CALLGENES_1	CNAG_04760T0	[complement(471990..471992): 0, complement(471993..472155): 1, complement(472218..472453): 0, complement(472514..472870): 0, complement(472926..473042): 0, complement(473103..473144): 0]	2	2	100
	Supercontig_3.10	984460	SNV	A	G	No	1	Homozygous	34	45							2	2	100
	Supercontig_3.10	984469	Deletion	N	-	No	1	Homozygous	36	45							2	2	100
	Supercontig_3.10	984515^984516	Insertion	-	C	No	1	Homozygous	39	45							2	2	100
	Supercontig_3.10	984522^984523	Insertion	-	C	No	1	Homozygous	41	48							2	2	100
	Supercontig_3.10	984542^984543	Insertion	-	G	No	1	Homozygous	38	41							2	2	100
	Supercontig_3.10	984545	SNV	T	A	No	1	Homozygous	38	41							2	2	100
	Supercontig_3.10	984547^984548	Insertion	-	T	No	1	Homozygous	38	40							2	2	100
	Supercontig_3.10	984556^984557	Insertion	-	A	No	1	Homozygous	32	32							2	2	100
	Supercontig_3.10	984558^984559	Insertion	-	A	No	1	Homozygous	28	29							2	2	100
	Supercontig_3.10	984565^984566	Insertion	-	T	No	1	Homozygous	27	29							2	2	100
	Supercontig_3.10	984570^984571	Insertion	-	TT	No	2	Homozygous	33	39							2	2	100
CNAG_01706, CNAG_01706	Supercontig_3.11	666251	SNV	C	A	No	1	Homozygous	69	80	CNAG_01706, CNAG_01706, CNAG_01706	CNAG_01706		CNA3_FINAL_CALLGENES_1	CNAG_01706T0	[complement(665349..665351): 0, complement(665352..665569): 2, complement(665649..665685): 0, complement(665734..665959): 1, complement(666017..666292): 1, complement(666364..666376): 2, complement(666430..666470): 1, complement(666528..666603): 2, complement(666673..666743): 1, complement(666802..666830): 0, complement(666881..667022): 1, complement(667076..667221): 0]	2	2	100
CNAG_06036, CNAG_06036	Supercontig_3.12	139578	SNV	G	T	No	1	Homozygous	37	34	CNAG_06036, CNAG_06036						2	2	100
CNAG_06036, CNAG_06036	Supercontig_3.12	139605	SNV	T	G	No	1	Homozygous	34	28	CNAG_06036, CNAG_06036						2	2	100
	Supercontig_3.12	142503	Deletion	T	-	No	1	Homozygous	10	10							2	2	100
	Supercontig_3.12	144519	Deletion	A	-	No	1	Homozygous	57	59							2	2	100
	Supercontig_3.12	144609	SNV	G	T	No	1	Homozygous	69	76							2	2	100
	Supercontig_3.12	167657..167658	MNV	AT	GC	No	2	Heterozygous	95	108							2	2	100
	Supercontig_3.12	167657..167658	MNV	AT	AT	Yes	2	Heterozygous	77	97							2	2	100
	Supercontig_3.12	167661	SNV	C	T	No	1	Homozygous	59	62							2	2	100
CNAG_06103, CNAG_06103	Supercontig_3.12	313138	SNV	T	G	No	1	Homozygous	76	83	CNAG_06103, CNAG_06103						2	2	100
CNAG_06197, CNAG_06197	Supercontig_3.12	591737	SNV	G	T	No	1	Homozygous	20	17	CNAG_06197, CNAG_06197						2	2	100
CNAG_06197, CNAG_06197	Supercontig_3.12	591748..591749	MNV	TG	AA	No	2	Homozygous	28	32	CNAG_06197, CNAG_06197						2	2	100
CNAG_06197, CNAG_06197	Supercontig_3.12	591752..591753	MNV	CC	TT	No	2	Homozygous	28	32	CNAG_06197, CNAG_06197						2	2	100
CNAG_06197, CNAG_06197	Supercontig_3.12	591755	SNV	C	G	No	1	Homozygous	22	19	CNAG_06197, CNAG_06197						2	2	100
CNAG_06197, CNAG_06197	Supercontig_3.12	591760	SNV	C	G	No	1	Homozygous	18	16	CNAG_06197, CNAG_06197						2	2	100
	Supercontig_3.13	587270	SNV	G	A	No	1	Homozygous	75	73							2	2	100
	Supercontig_3.13	596179	SNV	G	A	No	1	Homozygous	8	8							2	2	100
	Supercontig_3.13	596201	SNV	G	T	No	1	Homozygous	8	8							2	2	100
	Supercontig_3.13	596204	SNV	A	G	No	1	Homozygous	8	8							2	2	100
	Supercontig_3.13	596240	SNV	T	C	No	1	Homozygous	8	8							2	2	100
	Supercontig_3.13	596249	SNV	G	T	No	1	Homozygous	8	8							2	2	100
	Supercontig_3.13	609441^609442	Insertion	-	G	No	1	Homozygous	50	51							2	2	100
	Supercontig_3.13	611453	SNV	A	G	No	1	Homozygous	69	91							2	2	100
	Supercontig_3.13	754478	Deletion	C	-	No	1	Homozygous	10	11							2	2	100
	Supercontig_3.14	170929	Deletion	A	-	No	1	Homozygous	5	6							2	2	100
	Supercontig_3.14	453719^453720	Insertion	-	G	No	1	Homozygous	10	10							2	2	100
	Supercontig_3.14	453743..453744	MNV	GA	TG	No	2	Homozygous	25	29							2	2	100
	Supercontig_3.14	454479	Deletion	T	-	No	1	Homozygous	48	56							2	2	100
	Supercontig_3.14	459035	SNV	C	G	No	1	Homozygous	45	47							2	2	100
	Supercontig_3.14	459071^459072	Insertion	-	A	No	1	Homozygous	20	21							2	2	100
	Supercontig_3.14	459106	SNV	A	G	No	1	Homozygous	6	7							2	2	100
	Supercontig_3.14	459788	Deletion	A	-	No	1	Homozygous	21	21							2	2	100
	Supercontig_3.14	460231	Deletion	T	-	No	1	Homozygous	41	47							2	2	100
	Supercontig_3.14	463069	Deletion	G	-	No	1	Homozygous	17	15							2	2	100
	Supercontig_3.14	464378	Deletion	A	-	No	1	Homozygous	15	16							2	2	100
	Supercontig_3.14	464476	Deletion	A	-	No	1	Homozygous	52	53							2	2	100
	Supercontig_3.14	467635	Deletion	G	-	No	1	Homozygous	70	82							2	2	100
	Supercontig_3.14	467745	Deletion	C	-	No	1	Homozygous	72	80							2	2	100
	Supercontig_3.14	467910	Deletion	C	-	No	1	Homozygous	63	73							2	2	100
	Supercontig_3.14	468165	Deletion	T	-	No	1	Homozygous	33	37							2	2	100
	Supercontig_3.14	468908	Deletion	G	-	No	1	Homozygous	76	88							2	2	100
	Supercontig_3.14	468975	Deletion	T	-	No	1	Homozygous	95	103							2	2	100
	Supercontig_3.14	468985	Deletion	A	-	No	1	Homozygous	95	102							2	2	100
	Supercontig_3.14	469536	Deletion	A	-	No	1	Homozygous	47	52							2	2	100
	Supercontig_3.14	469852	Deletion	A	-	No	1	Homozygous	34	37							2	2	100
CNAG_09000, CNAG_09000	Supercontig_2.15	1843^1844	Insertion	-	T	No	1	Homozygous	53	57	CNAG_09000, CNAG_09000						2	2	100
CNAG_09000, CNAG_09000	Supercontig_2.15	1876^1877	Insertion	-	T	No	1	Homozygous	94	123	CNAG_09000, CNAG_09000, CNAG_09000	CNAG_09000		CNA2_MITO_2_FINAL_CALLGENES_1	CNAG_09000T0	[20..233: 0, 1307..1827: 2, 1861..2193: 0, 2194..2196: 0]	2	2	100

## Sheet: M1_list of variants
Chromosome	Region	Type	Reference	Allele	Reference allele	Length	Linkage	Zygosity	Count	Coverage	Frequency	Probability	Forward read count	Reverse read count	Forward/reverse balance	Average quality	Read count	Read coverage	# unique start positions	# unique end positions	BaseQRankSum	Read position test probability	Read direction test probability	Hyper-allelic	Homopolymer	Homopolymer length	QUAL	h99transmito_CDS	h99transmito_Exon	source (h99transmito_CDS)	h99transmito_mRNA	source (h99transmito_mRNA)	db_xref	transcript_id (h99transmito_CDS)	frame (h99transmito_CDS)	transcript_id (h99transmito_mRNA)	h99transmito_Gene	source (h99transmito_Exon)	transcript_id (h99transmito_Exon)	# (h99transmito_mRNA)	Coding region change	Amino acid change	Amino acid change in longest transcript	Coding region change in longest transcript	Other variants within codon	Non-synonymous
Supercontig_3.1	99	SNV	T	C	No	1		Homozygous	409	413	99.0315	1	353	268	0.431562	33.3423	621	625	111	132		1	1	no	No	1	156.536																		No	-
Supercontig_3.1	161	SNV	C	G	No	1		Homozygous	678	683	99.2679	1	628	418	0.399618	33.1932	1046	1052	153	173		1	1	no	No	1	200				CNAG_04548	CNA3_FINAL_CALLGENES_1	CNAG_04548, CNAG_04548			CNAG_04548T0	CNAG_04548								No	-
Supercontig_3.1	168	SNV	T	C	No	1		Homozygous	694	695	99.8561	1	642	457	0.415833	33.4366	1099	1100	158	177		1	1	no	No	1	200	CNAG_04548		CNA3_FINAL_CALLGENES_1	CNAG_04548	CNA3_FINAL_CALLGENES_1	CNAG_04548, CNAG_04548, CNAG_04548	CNAG_04548T0	[complement(168..170): 0, complement(171..1497): 1, complement(1556..1767): 0, complement(1823..2274): 2, complement(2322..2782): 1, complement(2846..3126): 0, complement(3206..3890): 1, complement(3958..5263): 2, complement(5322..5422): 1, complement(5494..5645): 0]	CNAG_04548T0	CNAG_04548				CNAG_04548T0:c.4980A>G	CNAG_04548:p.*1660Trp	CNAG_04548:p.*1660Trp	CNAG_04548T0:c.4980A>G	No	Yes
Supercontig_3.1	262	SNV	T	C	No	1		Homozygous	862	863	99.8841	1	695	659	0.486706	32.4478	1354	1355	164	194		1	1	no	No	1	200	CNAG_04548		CNA3_FINAL_CALLGENES_1	CNAG_04548	CNA3_FINAL_CALLGENES_1	CNAG_04548, CNAG_04548, CNAG_04548	CNAG_04548T0	[complement(168..170): 0, complement(171..1497): 1, complement(1556..1767): 0, complement(1823..2274): 2, complement(2322..2782): 1, complement(2846..3126): 0, complement(3206..3890): 1, complement(3958..5263): 2, complement(5322..5422): 1, complement(5494..5645): 0]	CNAG_04548T0	CNAG_04548				CNAG_04548T0:c.4886A>G	CNAG_04548:p.Gln1629Arg	CNAG_04548:p.Gln1629Arg	CNAG_04548T0:c.4886A>G	No	Yes
Supercontig_3.1	266	SNV	T	A	No	1		Homozygous	868	869	99.8849	1	697	683	0.494928	33.3203	1380	1381	166	195		1	1	no	No	1	200	CNAG_04548		CNA3_FINAL_CALLGENES_1	CNAG_04548	CNA3_FINAL_CALLGENES_1	CNAG_04548, CNAG_04548, CNAG_04548	CNAG_04548T0	[complement(168..170): 0, complement(171..1497): 1, complement(1556..1767): 0, complement(1823..2274): 2, complement(2322..2782): 1, complement(2846..3126): 0, complement(3206..3890): 1, complement(3958..5263): 2, complement(5322..5422): 1, complement(5494..5645): 0]	CNAG_04548T0	CNAG_04548				CNAG_04548T0:c.4882A>T	CNAG_04548:p.Met1628Leu	CNAG_04548:p.Met1628Leu	CNAG_04548T0:c.4882A>T	No	Yes
Supercontig_3.1	308	SNV	G	A	No	1		Homozygous	875	881	99.319	1	626	709	0.468914	33.4263	1335	1342	162	193		1	1	no	No	1	200	CNAG_04548		CNA3_FINAL_CALLGENES_1	CNAG_04548	CNA3_FINAL_CALLGENES_1	CNAG_04548, CNAG_04548, CNAG_04548	CNAG_04548T0	[complement(168..170): 0, complement(171..1497): 1, complement(1556..1767): 0, complement(1823..2274): 2, complement(2322..2782): 1, complement(2846..3126): 0, complement(3206..3890): 1, complement(3958..5263): 2, complement(5322..5422): 1, complement(5494..5645): 0]	CNAG_04548T0	CNAG_04548				CNAG_04548T0:c.4840C>T	CNAG_04548:p.Leu1614Phe	CNAG_04548:p.Leu1614Phe	CNAG_04548T0:c.4840C>T	No	Yes
Supercontig_3.1	365	SNV	T	A	No	1		Homozygous	855	856	99.8832	1	584	608	0.489933	33.3778	1192	1193	159	193		1	1	no	No	1	200	CNAG_04548		CNA3_FINAL_CALLGENES_1	CNAG_04548	CNA3_FINAL_CALLGENES_1	CNAG_04548, CNAG_04548, CNAG_04548	CNAG_04548T0	[complement(168..170): 0, complement(171..1497): 1, complement(1556..1767): 0, complement(1823..2274): 2, complement(2322..2782): 1, complement(2846..3126): 0, complement(3206..3890): 1, complement(3958..5263): 2, complement(5322..5422): 1, complement(5494..5645): 0]	CNAG_04548T0	CNAG_04548				CNAG_04548T0:c.4783A>T	CNAG_04548:p.Asn1595Tyr	CNAG_04548:p.Asn1595Tyr	CNAG_04548T0:c.4783A>T	No	Yes
Supercontig_3.1	416	SNV	G	T	No	1		Homozygous	809	810	99.8765	1	635	541	0.460034	31.7812	1176	1177	161	199		1	1	no	No	1	200	CNAG_04548		CNA3_FINAL_CALLGENES_1	CNAG_04548	CNA3_FINAL_CALLGENES_1	CNAG_04548, CNAG_04548, CNAG_04548	CNAG_04548T0	[complement(168..170): 0, complement(171..1497): 1, complement(1556..1767): 0, complement(1823..2274): 2, complement(2322..2782): 1, complement(2846..3126): 0, complement(3206..3890): 1, complement(3958..5263): 2, complement(5322..5422): 1, complement(5494..5645): 0]	CNAG_04548T0	CNAG_04548				CNAG_04548T0:c.4732C>A	CNAG_04548:p.His1578Asn	CNAG_04548:p.His1578Asn	CNAG_04548T0:c.4732C>A	No	Yes
Supercontig_3.1	456	SNV	G	C	No	1		Homozygous	902	904	99.7788	1	737	626	0.459281	32.6031	1363	1365	154	184		1	1	no	No	1	200	CNAG_04548		CNA3_FINAL_CALLGENES_1	CNAG_04548	CNA3_FINAL_CALLGENES_1	CNAG_04548, CNAG_04548, CNAG_04548	CNAG_04548T0	[complement(168..170): 0, complement(171..1497): 1, complement(1556..1767): 0, complement(1823..2274): 2, complement(2322..2782): 1, complement(2846..3126): 0, complement(3206..3890): 1, complement(3958..5263): 2, complement(5322..5422): 1, complement(5494..5645): 0]	CNAG_04548T0	CNAG_04548				CNAG_04548T0:c.4692C>G	CNAG_04548:p.Cys1564Trp	CNAG_04548:p.Cys1564Trp	CNAG_04548T0:c.4692C>G	No	Yes
Supercontig_3.1	47839	SNV	A	G	No	1		Homozygous	59	116	50.8621	0.998024	56	3	0.0508475	33.1017	59	116	31	33	-0.57	0.998612	1	no	No	1	27.0414	CNAG_00014		CNA3_FINAL_CALLGENES_1	CNAG_00014	CNA3_FINAL_CALLGENES_1	CNAG_00014, CNAG_00014, CNAG_00014	CNAG_00014T0	[46824..47199: 0, 47250..47261: 2, 47336..48364: 2, 48417..48838: 2, 48839..48841: 0]	CNAG_00014T0	CNAG_00014				CNAG_00014T0:c.892A>G	CNAG_00014:p.Ile298Val	CNAG_00014:p.Ile298Val	CNAG_00014T0:c.892A>G	No	Yes
Supercontig_3.1	47849	SNV	A	G	No	1		Homozygous	64	125	51.2	0.999889	59	13	0.180556	32.0469	72	136	35	36	-2.09	0.930924	0.902124	no	No	1	39.5479	CNAG_00014		CNA3_FINAL_CALLGENES_1	CNAG_00014	CNA3_FINAL_CALLGENES_1	CNAG_00014, CNAG_00014, CNAG_00014	CNAG_00014T0	[46824..47199: 0, 47250..47261: 2, 47336..48364: 2, 48417..48838: 2, 48839..48841: 0]	CNAG_00014T0	CNAG_00014				CNAG_00014T0:c.902A>G	CNAG_00014:p.Gln301Arg	CNAG_00014:p.Gln301Arg	CNAG_00014T0:c.902A>G	No	Yes
Supercontig_3.1	668067	SNV	C	G	No	1		Homozygous	126	127	99.2126	1	104	124	0.45614	33.5556	228	230	58	73		1	1	no	No	1	159.546																		No	-
Supercontig_3.1	668093	Deletion	C	-	No	1		Homozygous	98	98	100	1	73	96	0.431953	33.0204	169	169	46	56		1	1	no	No	1	200																		No	-
Supercontig_3.1	668109	Deletion	A	-	No	1		Homozygous	95	95	100	1	70	92	0.432099	33.5895	162	162	47	51		1	1	no	No	1	154.775																		No	-
Supercontig_3.1	668185	Deletion	C	-	No	1		Homozygous	14	14	100	1	11	14	0.44	30.4286	25	25	12	13		1	1	no	No	1	200				CNAG_00256	CNA3_FINAL_CALLGENES_1	CNAG_00256, CNAG_00256			CNAG_00256T0	CNAG_00256								No	-
Supercontig_3.1	668190	SNV	C	G	No	1		Homozygous	17	17	100	1	14	17	0.451613	31.1765	31	31	12	15		1	1	no	No	1	200				CNAG_00256	CNA3_FINAL_CALLGENES_1	CNAG_00256, CNAG_00256			CNAG_00256T0	CNAG_00256								No	-
Supercontig_3.1	668192	SNV	T	C	No	1		Homozygous	18	18	100	1	15	18	0.454545	33.3333	33	33	13	16		1	1	no	No	1	200				CNAG_00256	CNA3_FINAL_CALLGENES_1	CNAG_00256, CNAG_00256			CNAG_00256T0	CNAG_00256								No	-
Supercontig_3.1	668196	Replacement	G	TA	No	2		Homozygous	18	18	100	1	15	18	0.454545	34.5714	33	33	20	20		1	1	no	No	1	200				CNAG_00256	CNA3_FINAL_CALLGENES_1	CNAG_00256, CNAG_00256			CNAG_00256T0	CNAG_00256								No	-
Supercontig_3.1	970376	Deletion	C	-	No	1		Homozygous	45	45	100	1	26	41	0.38806	32.0222	67	67	19	19		1	1	no	No	1	200																		No	-
Supercontig_3.1	970392	SNV	C	G	No	1		Homozygous	47	47	100	1	22	44	0.333333	31.7872	66	66	19	20		1	1	no	No	1	200																		No	-
Supercontig_3.1	970394	SNV	T	G	No	1		Homozygous	43	43	100	1	21	40	0.344262	32.9302	61	61	17	18		1	1	no	No	1	200																		No	-
Supercontig_3.1	970400	SNV	T	C	No	1		Homozygous	49	49	100	1	25	48	0.342466	32.898	73	73	21	21		1	1	no	No	1	159.546																		No	-
Supercontig_3.1	970426	SNV	G	A	No	1		Homozygous	53	53	100	1	39	43	0.47561	32.2453	82	82	23	28		1	1	no	No	1	200																		No	-
Supercontig_3.1	977667^977668	Insertion	-	G	No	1		Homozygous	21	26	80.7692	1	17	8	0.32	34.8095	25	35	15	16	-0.16	0.242613	0.993668	no	No	1	156.536	CNAG_07950, CNAG_07950, CNAG_07950		CNA3_FINAL_CALLGENES_1, CNA3_FINAL_CALLGENES_1, CNA3_FINAL_CALLGENES_1	CNAG_07950, CNAG_07950, CNAG_07950	CNA3_FINAL_CALLGENES_1, CNA3_FINAL_CALLGENES_1, CNA3_FINAL_CALLGENES_1	CNAG_07950, CNAG_07950, CNAG_07950, CNAG_07950, CNAG_07950, CNAG_07950, CNAG_07950	CNAG_07950T0, CNAG_07950T1, CNAG_07950T2	[976947..977165: 0, 977222..977416: 0, 977467..977507: 0, 977570..977795: 1, 977796..977798: 0], [976947..977165: 0, 977225..977416: 0, 977467..977507: 0, 977570..977795: 1, 977796..977798: 0], [977140..977165: 0, 977236..977416: 1, 977467..977507: 0, 977570..977795: 1, 977796..977798: 0]	CNAG_07950T0, CNAG_07950T1, CNAG_07950T2	CNAG_07950				CNAG_07950T0:c.[557dup]; CNAG_07950T1:c.[554dup]; CNAG_07950T2:c.[350dup]	CNAG_07950:p.[Gly187fs];[Gly186fs];[Gly118fs]	CNAG_07950:p.Gly187fs	CNAG_07950T0:c.557dup	No	Yes
Supercontig_3.1	984700	SNV	G	C	No	1		Homozygous	180	181	99.4475	1	136	147	0.480565	31.4833	283	284	79	93		1	1	no	No	1	159.546																		No	-
Supercontig_3.1	1231136	SNV	C	G	No	1		Homozygous	198	202	98.0198	1	133	180	0.42492	24.0505	313	319	81	100		1	1	no	No	1	200	CNAG_07362		CNA3_FINAL_CALLGENES_1	CNAG_07362	CNA3_FINAL_CALLGENES_1	CNAG_07362, CNAG_07362, CNAG_07362	CNAG_07362T0	[complement(1229799..1229801): 0, complement(1229802..1229856): 1, complement(1229910..1230681): 2, complement(1230731..1230836): 0, complement(1230888..1230992): 0, complement(1231044..1231220): 0, complement(1231277..1231393): 0]	CNAG_07362T0	CNAG_07362				CNAG_07362T0:c.202G>C	CNAG_07362:p.Glu68Gln	CNAG_07362:p.Glu68Gln	CNAG_07362T0:c.202G>C	Yes	Yes
Supercontig_3.1	1231137^1231138	Insertion	-	G	No	1		Homozygous	194	201	96.5174	1	132	176	0.428571	28.4536	308	317	79	98		1	1	no	No	1	200	CNAG_07362		CNA3_FINAL_CALLGENES_1	CNAG_07362	CNA3_FINAL_CALLGENES_1	CNAG_07362, CNAG_07362, CNAG_07362	CNAG_07362T0	[complement(1229799..1229801): 0, complement(1229802..1229856): 1, complement(1229910..1230681): 2, complement(1230731..1230836): 0, complement(1230888..1230992): 0, complement(1231044..1231220): 0, complement(1231277..1231393): 0]	CNAG_07362T0	CNAG_07362				CNAG_07362T0:c.200dup	CNAG_07362:p.Glu68fs	CNAG_07362:p.Glu68fs	CNAG_07362T0:c.200dup	Yes	Yes
Supercontig_3.1	1242318	SNV	G	A	No	1		Homozygous	6562	6774	96.8704	1	5279	4811	0.476809	33.0829	10090	10382	261	284		1	1	no	No	1	200				CNAG_00482	CNA3_FINAL_CALLGENES_1	CNAG_00482, CNAG_00482			CNAG_00482T0	CNAG_00482								No	-
Supercontig_3.1	1243071..1243073	MNV	GAA	ATT	No	3		Homozygous	898	1189	75.5257	1	440	793	0.356853	32.7159	1233	1671	122	133	-0.87	0	0.844753	no	No	1	200	CNAG_00483		CNA3_FINAL_CALLGENES_1	CNAG_00483	CNA3_FINAL_CALLGENES_1	CNAG_00483, CNAG_00483, CNAG_00483	CNAG_00483T0	[1243062..1243080: 0, 1243132..1243213: 2, 1243258..1243326: 1, 1243373..1244136: 1, 1244188..1244328: 2, 1244380..1244435: 2, 1244436..1244438: 0]	CNAG_00483T0	CNAG_00483				CNAG_00483T0:c.10_12delGAAinsATT	CNAG_00483:p.Glu4Ile	CNAG_00483:p.Glu4Ile	CNAG_00483T0:c.10_12delGAAinsATT	No	Yes
Supercontig_3.1	1243077	SNV	G	C	No	1		Homozygous	385	673	57.2065	1	201	341	0.370849	32.3117	542	973	74	82	-3.35	7.77156e-15	0.441271	no	No	1	200	CNAG_00483		CNA3_FINAL_CALLGENES_1	CNAG_00483	CNA3_FINAL_CALLGENES_1	CNAG_00483, CNAG_00483, CNAG_00483	CNAG_00483T0	[1243062..1243080: 0, 1243132..1243213: 2, 1243258..1243326: 1, 1243373..1244136: 1, 1244188..1244328: 2, 1244380..1244435: 2, 1244436..1244438: 0]	CNAG_00483T0	CNAG_00483				CNAG_00483T0:c.16G>C	CNAG_00483:p.Glu6Gln	CNAG_00483:p.Glu6Gln	CNAG_00483T0:c.16G>C	No	Yes
Supercontig_3.1	1680793	SNV	G	C	No	1		Homozygous	12	12	100	1	2	12	0.142857	34.6667	14	14	6	8		1	1	no	No	1	200				CNAG_00644	CNA3_FINAL_CALLGENES_1	CNAG_00644, CNAG_00644, CNAG_00645			CNAG_00644T0	CNAG_00644, CNAG_00645				CNAG_00645T0:c.167+13G>C			CNAG_00645T0:c.167+13G>C	No	-
Supercontig_3.1	2234353	SNV	T	C	No	1		Homozygous	104	104	100	1	86	83	0.491124	31.3269	169	169	51	63		1	1	no	No	1	159.546				CNAG_00843	CNA3_FINAL_CALLGENES_1	CNAG_00843, CNAG_00843			CNAG_00843T0	CNAG_00843								No	-
Supercontig_3.1	2286786	SNV	C	T	No	1		Homozygous	864	1570	55.0318	1	586	663	0.469175	33.6701	1249	2232	159	178	5.18	0.890202	1	no	No	1	200																		No	-
Supercontig_3.1	2286813	SNV	C	A	No	1		Homozygous	679	1213	55.9769	1	456	559	0.449261	32.9057	1015	1795	133	153	2.68	0.997971	1	no	No	1	200																		No	-
Supercontig_3.1	2286828	SNV	T	C	No	1		Homozygous	623	1119	55.6747	1	399	542	0.424017	33.3435	941	1678	124	142	-1	0.98901	1	no	No	1	200																		No	-
Supercontig_3.1	2286835	SNV	T	A	No	1		Homozygous	605	1051	57.5642	1	388	529	0.423119	33.0347	917	1589	124	139	-0.61	0.984615	1	no	No	1	200																		No	-
Supercontig_3.2	144	Deletion	C	-	No	1		Homozygous	114	116	98.2759	1	87	68	0.43871	31.3158	155	158	64	73		0.999988	1	no	No	1	200	CNAG_06802		CNA3_FINAL_CALLGENES_1	CNAG_06802	CNA3_FINAL_CALLGENES_1	CNAG_06802, CNAG_06802, CNAG_06802	CNAG_06802T0	[20..38: 0, 73..497: 2, 498..500: 0]	CNAG_06802T0	CNAG_06802				CNAG_06802T0:c.99delC	CNAG_06802:p.Lys34fs	CNAG_06802:p.Lys34fs	CNAG_06802T0:c.99delC	No	Yes
Supercontig_3.2	159^160	Insertion	-	C	No	1		Homozygous	122	126	96.8254	1	95	79	0.454023	31.9098	174	178	72	79		0.99999	1	no	No	1	200	CNAG_06802		CNA3_FINAL_CALLGENES_1	CNAG_06802	CNA3_FINAL_CALLGENES_1	CNAG_06802, CNAG_06802, CNAG_06802	CNAG_06802T0	[20..38: 0, 73..497: 2, 498..500: 0]	CNAG_06802T0	CNAG_06802				CNAG_06802T0:c.107dup	CNAG_06802:p.Ala37fs	CNAG_06802:p.Ala37fs	CNAG_06802T0:c.107dup	No	Yes
Supercontig_3.2	38760	SNV	T	C	No	1		Homozygous	61	61	100	1	60	38	0.387755	32.9672	98	98	36	39		1	1	no	No	1	200	CNAG_07460		CNA3_FINAL_CALLGENES_1	CNAG_07460	CNA3_FINAL_CALLGENES_1	CNAG_07460, CNAG_07460, CNAG_07460	CNAG_07460T0	[37022..37352: 0, 37425..37523: 2, 37584..39466: 2, 39467..39469: 0]	CNAG_07460T0	CNAG_07460				CNAG_07460T0:c.1607T>C	CNAG_07460:p.Phe536Ser	CNAG_07460:p.Phe536Ser	CNAG_07460T0:c.1607T>C	No	Yes
Supercontig_3.2	38799	SNV	T	C	No	1		Homozygous	91	91	100	1	90	51	0.361702	33.7912	141	141	47	54		1	1	no	No	1	154.775	CNAG_07460		CNA3_FINAL_CALLGENES_1	CNAG_07460	CNA3_FINAL_CALLGENES_1	CNAG_07460, CNAG_07460, CNAG_07460	CNAG_07460T0	[37022..37352: 0, 37425..37523: 2, 37584..39466: 2, 39467..39469: 0]	CNAG_07460T0	CNAG_07460				CNAG_07460T0:c.1646T>C	CNAG_07460:p.Val549Ala	CNAG_07460:p.Val549Ala	CNAG_07460T0:c.1646T>C	No	Yes
Supercontig_3.2	38839	SNV	T	C	No	1		Homozygous	109	109	100	1	103	67	0.394118	33.5229	170	170	56	61		1	1	no	No	1	159.546	CNAG_07460		CNA3_FINAL_CALLGENES_1	CNAG_07460	CNA3_FINAL_CALLGENES_1	CNAG_07460, CNAG_07460, CNAG_07460	CNAG_07460T0	[37022..37352: 0, 37425..37523: 2, 37584..39466: 2, 39467..39469: 0]	CNAG_07460T0	CNAG_07460				CNAG_07460T0:c.1686T>C			CNAG_07460T0:c.1686T>C	No	No
Supercontig_3.2	38875	SNV	C	A	No	1		Homozygous	143	143	100	1	127	81	0.389423	33.6643	208	208	64	77		1	1	no	No	1	154.775	CNAG_07460		CNA3_FINAL_CALLGENES_1	CNAG_07460	CNA3_FINAL_CALLGENES_1	CNAG_07460, CNAG_07460, CNAG_07460	CNAG_07460T0	[37022..37352: 0, 37425..37523: 2, 37584..39466: 2, 39467..39469: 0]	CNAG_07460T0	CNAG_07460				CNAG_07460T0:c.1722C>A			CNAG_07460T0:c.1722C>A	Yes	No
Supercontig_3.2	38877	SNV	T	C	No	1		Homozygous	144	144	100	1	127	90	0.414747	31.8194	217	217	64	78		1	1	no	No	1	200	CNAG_07460		CNA3_FINAL_CALLGENES_1	CNAG_07460	CNA3_FINAL_CALLGENES_1	CNAG_07460, CNAG_07460, CNAG_07460	CNAG_07460T0	[37022..37352: 0, 37425..37523: 2, 37584..39466: 2, 39467..39469: 0]	CNAG_07460T0	CNAG_07460				CNAG_07460T0:c.1724T>C	CNAG_07460:p.Val575Ala	CNAG_07460:p.Val575Ala	CNAG_07460T0:c.1724T>C	Yes	Yes
Supercontig_3.2	38881	SNV	C	G	No	1		Homozygous	144	145	99.3103	1	128	89	0.410138	30.0833	217	218	66	78		1	1	no	No	1	200	CNAG_07460		CNA3_FINAL_CALLGENES_1	CNAG_07460	CNA3_FINAL_CALLGENES_1	CNAG_07460, CNAG_07460, CNAG_07460	CNAG_07460T0	[37022..37352: 0, 37425..37523: 2, 37584..39466: 2, 39467..39469: 0]	CNAG_07460T0	CNAG_07460				CNAG_07460T0:c.1728C>G			CNAG_07460T0:c.1728C>G	No	No
Supercontig_3.2	38896	SNV	A	T	No	1		Homozygous	143	143	100	1	127	95	0.427928	33.3636	222	222	65	76		1	1	no	No	1	159.546	CNAG_07460		CNA3_FINAL_CALLGENES_1	CNAG_07460	CNA3_FINAL_CALLGENES_1	CNAG_07460, CNAG_07460, CNAG_07460	CNAG_07460T0	[37022..37352: 0, 37425..37523: 2, 37584..39466: 2, 39467..39469: 0]	CNAG_07460T0	CNAG_07460				CNAG_07460T0:c.1743A>T	CNAG_07460:p.Lys581Asn	CNAG_07460:p.Lys581Asn	CNAG_07460T0:c.1743A>T	No	Yes
Supercontig_3.2	370281	SNV	T	A	No	1		Homozygous	7	14	50	0.939265	7	1	0.125	27	8	18	4	4	-0.79	0.243136	0.524412	no	No	1	12.1656				CNAG_03622, CNAG_03622	CNA3_FINAL_CALLGENES_1, CNA3_FINAL_CALLGENES_1	CNAG_03622, CNAG_03622, CNAG_03622			CNAG_03622T1, CNAG_03622T0	CNAG_03622								No	-
Supercontig_3.2	864515	SNV	A	G	No	1		Homozygous	30	36	83.3333	1	30	30	0.5	32.1333	60	69	19	18		0.440376	1	no	No	1	200																		No	-
Supercontig_3.2	864599	SNV	T	C	No	1		Homozygous	20	23	86.9565	1	15	19	0.441176	32.3	34	38	12	12		0.828015	1	no	No	1	200																		No	-
Supercontig_3.2	865387	SNV	C	T	No	1		Homozygous	14	14	100	1	5	12	0.294118	33.5714	17	17	9	8		1	1	no	No	1	200																		No	-
Supercontig_3.2	865393	SNV	C	T	No	1		Homozygous	14	14	100	1	5	12	0.294118	28.7857	17	17	9	8		1	1	no	No	1	200																		No	-
Supercontig_3.2	868724	SNV	G	A	No	1		Homozygous	124	126	98.4127	1	89	81	0.476471	31.5565	170	172	57	61		0.999947	1	no	No	1	200																		No	-
Supercontig_3.2	869060	SNV	A	G	No	1		Homozygous	35	36	97.2222	1	6	34	0.15	34.9429	40	41	13	14		0.87428	1	no	No	1	200																		No	-
Supercontig_3.2	1036539	SNV	A	G	No	1		Homozygous	345	345	100	1	241	274	0.467961	32.5072	515	515	109	120		1	1	no	No	1	200				CNAG_03863, CNAG_03863	CNA3_FINAL_CALLGENES_1, CNA3_FINAL_CALLGENES_1	CNAG_03863, CNAG_03863, CNAG_03863			CNAG_03863T1, CNAG_03863T0	CNAG_03863								No	-
Supercontig_3.3	743303	SNV	T	C	No	1		Homozygous	215	218	98.6239	1	155	146	0.48505	32.0093	301	304	82	94		1	1	no	No	1	156.536						CNAG_02799				CNAG_02799				CNAG_02799T0:c.458+21T>C			CNAG_02799T0:c.458+21T>C	No	-
Supercontig_3.3	1383744	Deletion	A	-	No	1		Homozygous	125	125	100	1	123	63	0.33871	31.168	186	186	59	61		1	1	no	No	1	200																		No	-
Supercontig_3.3	1383891^1383892	Insertion	-	T	No	1		Homozygous	144	147	97.9592	1	89	84	0.485549	33.1597	173	176	51	55		0.999997	1	no	No	1	200																		No	-
Supercontig_3.3	1572353..1572368	Deletion	CATCCATCCATCCATC	-	No	16		Homozygous	71	97	73.1959	1	36	71	0.336449	30.8882	107	146	47	51	-0.93	0.532768	1	no	No	1	200				CNAG_06936	CNA3_FINAL_CALLGENES_1	CNAG_06936, CNAG_06936			CNAG_06936T0	CNAG_06936								No	-
Supercontig_3.3	1572383	SNV	T	G	No	1		Homozygous	68	84	80.9524	1	31	68	0.313131	33	99	126	29	33	0.51	0.0418648	1	no	No	1	200				CNAG_06936	CNA3_FINAL_CALLGENES_1	CNAG_06936, CNAG_06936			CNAG_06936T0	CNAG_06936								No	-
Supercontig_3.4	1059881	SNV	C	G	No	1		Homozygous	276	276	100	1	238	206	0.463964	32.8623	444	444	92	109		1	1	no	No	1	156.536						CNAG_05325				CNAG_05325				CNAG_05325T0:c.166+3G>C			CNAG_05325T0:c.166+3G>C	No	-
Supercontig_3.5	390	SNV	G	A	No	1		Homozygous	489	981	49.8471	0.903383	421	335	0.443122	33.6237	756	1504	131	141	2.37	0.98516	1	no	No	1	10.1495																		No	-
Supercontig_3.5	222289	SNV	A	G	No	1		Homozygous	170	305	55.7377	1	170	124	0.421769	32.1882	294	500	67	71	-2.4	1.17443e-06	0.661955	no	No	1	200				CNAG_07406	CNA3_FINAL_CALLGENES_1	CNAG_07406, CNAG_07406			CNAG_07406T0	CNAG_07406			Short protein					No	-
Supercontig_3.5	222294	SNV	G	A	No	1		Homozygous	187	326	57.362	1	187	138	0.424615	34.1818	325	534	75	78	1.45	1.38978e-05	0.717891	no	No	1	200				CNAG_07406	CNA3_FINAL_CALLGENES_1	CNAG_07406, CNAG_07406			CNAG_07406T0	CNAG_07406			Short protein					No	-
Supercontig_3.5	1525128	SNV	A	G	No	1		Homozygous	97	97	100	1	81	81	0.5	32.9072	162	162	57	57		1	1	no	No	1	200																		No	-
Supercontig_3.5	1571321	SNV	G	A	No	1		Homozygous	223	223	100	1	156	154	0.496774	34.0852	310	310	95	107		1	1	no	No	1	200																		No	-
Supercontig_3.5	1571539	SNV	G	C	No	1		Homozygous	231	231	100	1	157	179	0.467262	33.3766	336	336	87	98		1	1	no	No	1	156.536																		No	-
Supercontig_3.6	818805	SNV	G	A	No	1		Homozygous	556	938	59.2751	1	506	433	0.461129	33.0665	939	1566	126	162	2.82	0.745986	1	no	No	1	200																		No	-
Supercontig_3.6	818832	SNV	G	A	No	1		Homozygous	599	896	66.8527	1	534	486	0.476471	33.3957	1020	1472	127	160	3.87	0.991566	1	no	No	1	200																		No	-
Supercontig_3.6	818880	SNV	T	C	No	1		Homozygous	496	820	60.4878	1	395	394	0.499366	32.5827	789	1261	127	141	-2.52	0.502921	1	no	No	1	200																		No	-
Supercontig_3.6	818882..818883	MNV	TG	CT	No	2		Heterozygous	498	821	60.6577	1	378	398	0.487113	33.0415	776	1245	148	172	2.08	0.66891	1	yes	No	1	200																		No	-
Supercontig_3.6	818882..818883	MNV	TG	TG	Yes	2		Heterozygous	260	821	31.6687	1	178	194	0.478495	32.5466	372	1245	114	144		0.775586	1	yes	No	1	200																		No	-
Supercontig_3.6	1351736	SNV	C	T	No	1		Homozygous	244	244	100	1	134	243	0.355438	33.5164	377	377	67	71		1	1	no	No	1	200																		No	-
Supercontig_3.6	1420823	SNV	A	G	No	1		Homozygous	9	14	64.2857	0.999995	4	9	0.307692	31.4444	13	21	7	7	-0.53	0.5241	1	no	No	1	52.8301	CNAG_07653		CNA3_FINAL_CALLGENES_1	CNAG_07653	CNA3_FINAL_CALLGENES_1	CNAG_07653, CNAG_07653, CNAG_07653	CNAG_07653T0	[1420795..1420860: 0, 1421045..1421148: 0, 1421221..1421296: 1, 1421478..1421863: 0, 1422187..1422232: 1, 1422233..1422235: 0]	CNAG_07653T0	CNAG_07653				CNAG_07653T0:c.29A>G	CNAG_07653:p.His10Arg	CNAG_07653:p.His10Arg	CNAG_07653T0:c.29A>G	No	Yes
Supercontig_3.7	468725	SNV	A	G	No	1		Homozygous	229	230	99.5652	1	109	229	0.322485	34.3668	338	339	57	75		1	1	no	No	1	200						CNAG_07665				CNAG_07665				CNAG_07665T0:c.3445-4T>C			CNAG_07665T0:c.3445-4T>C	No	-
Supercontig_3.7	468740^468741	Insertion	-	T	No	1		Homozygous	138	138	100	1	62	138	0.31	34.1014	200	200	37	55		1	1	no	No	1	200						CNAG_07665				CNAG_07665				CNAG_07665T0:c.3445-20dup			CNAG_07665T0:c.3445-20dup	No	-
Supercontig_3.7	833087	SNV	C	G	No	1		Homozygous	48	48	100	1	21	48	0.304348	35.0417	69	69	27	29		1	1	no	No	1	200	CNAG_05771, CNAG_05771		CNA3_FINAL_CALLGENES_1, CNA3_FINAL_CALLGENES_1	CNAG_05771, CNAG_05771	CNA3_FINAL_CALLGENES_1, CNA3_FINAL_CALLGENES_1	CNAG_05771, CNAG_05771, CNAG_05771, CNAG_05771, CNAG_05771	CNAG_05771T1, CNAG_05771T0	[complement(823466..823468): 0, complement(823469..823485): 2, complement(823541..823925): 0, complement(823976..824300): 1, complement(824349..824560): 0, complement(824616..825659): 0, complement(825714..826095): 1, complement(826149..826768): 0, complement(826818..830117): 0, complement(830181..831773): 0, complement(831841..832868): 2, complement(832911..833154): 0], [complement(823466..82346…	CNAG_05771T1, CNAG_05771T0	CNAG_05771				CNAG_05771T1:c.[68G>C]; CNAG_05771T0:c.[68G>C]	CNAG_05771:p.[Gly23Ala];[Gly23Ala]	CNAG_05771:p.Gly23Ala	CNAG_05771T0:c.68G>C	No	Yes
Supercontig_3.7	833104	SNV	T	G	No	1		Homozygous	30	30	100	1	15	30	0.333333	34.9	45	45	17	19		1	1	no	No	1	200	CNAG_05771, CNAG_05771		CNA3_FINAL_CALLGENES_1, CNA3_FINAL_CALLGENES_1	CNAG_05771, CNAG_05771	CNA3_FINAL_CALLGENES_1, CNA3_FINAL_CALLGENES_1	CNAG_05771, CNAG_05771, CNAG_05771, CNAG_05771, CNAG_05771	CNAG_05771T1, CNAG_05771T0	[complement(823466..823468): 0, complement(823469..823485): 2, complement(823541..823925): 0, complement(823976..824300): 1, complement(824349..824560): 0, complement(824616..825659): 0, complement(825714..826095): 1, complement(826149..826768): 0, complement(826818..830117): 0, complement(830181..831773): 0, complement(831841..832868): 2, complement(832911..833154): 0], [complement(823466..82346…	CNAG_05771T1, CNAG_05771T0	CNAG_05771				CNAG_05771T1:c.[51A>C]; CNAG_05771T0:c.[51A>C]	CNAG_05771:p.[Glu17Asp];[Glu17Asp]	CNAG_05771:p.Glu17Asp	CNAG_05771T0:c.51A>C	No	Yes
Supercontig_3.7	833137	SNV	C	G	No	1		Homozygous	10	10	100	1	4	10	0.285714	32.2	14	14	7	8		1	1	no	No	1	200	CNAG_05771, CNAG_05771		CNA3_FINAL_CALLGENES_1, CNA3_FINAL_CALLGENES_1	CNAG_05771, CNAG_05771	CNA3_FINAL_CALLGENES_1, CNA3_FINAL_CALLGENES_1	CNAG_05771, CNAG_05771, CNAG_05771, CNAG_05771, CNAG_05771	CNAG_05771T1, CNAG_05771T0	[complement(823466..823468): 0, complement(823469..823485): 2, complement(823541..823925): 0, complement(823976..824300): 1, complement(824349..824560): 0, complement(824616..825659): 0, complement(825714..826095): 1, complement(826149..826768): 0, complement(826818..830117): 0, complement(830181..831773): 0, complement(831841..832868): 2, complement(832911..833154): 0], [complement(823466..82346…	CNAG_05771T1, CNAG_05771T0	CNAG_05771				CNAG_05771T1:c.[18G>C]; CNAG_05771T0:c.[18G>C]			CNAG_05771T0:c.18G>C	No	No
Supercontig_3.7	1398618	SNV	A	G	No	1		Homozygous	51	51	100	1	51	27	0.346154	32.6667	78	78	26	25		1	1	no	No	1	159.546																		No	-
Supercontig_3.7	1398620	SNV	C	A	No	1		Homozygous	51	51	100	1	51	30	0.37037	30.9804	81	81	27	27		1	1	no	No	1	200																		No	-
Supercontig_3.7	1398626	SNV	T	A	No	1		Homozygous	57	57	100	1	57	34	0.373626	32.8596	91	91	31	34		1	1	no	No	1	200																		No	-
Supercontig_3.7	1398995	SNV	T	C	No	1		Homozygous	667	800	83.375	1	559	575	0.492945	32.0645	1134	1355	146	172	-3.29	0.998649	1	no	No	1	200	CNAG_07704		CNA3_FINAL_CALLGENES_1	CNAG_07704	CNA3_FINAL_CALLGENES_1	CNAG_07704, CNAG_07704, CNAG_07704	CNAG_07704T0	[1398786..1399230: 0, 1399425..1399435: 2, 1399436..1399438: 0]	CNAG_07704T0	CNAG_07704				CNAG_07704T0:c.210T>C			CNAG_07704T0:c.210T>C	No	No
Supercontig_3.7	1399007	SNV	T	A	No	1		Homozygous	590	802	73.5661	1	409	534	0.433722	33.0661	943	1308	136	162	2.06	0.942312	1	no	No	1	200	CNAG_07704		CNA3_FINAL_CALLGENES_1	CNAG_07704	CNA3_FINAL_CALLGENES_1	CNAG_07704, CNAG_07704, CNAG_07704	CNAG_07704T0	[1398786..1399230: 0, 1399425..1399435: 2, 1399436..1399438: 0]	CNAG_07704T0	CNAG_07704				CNAG_07704T0:c.222T>A			CNAG_07704T0:c.222T>A	No	No
Supercontig_3.7	1399026	SNV	C	T	No	1		Homozygous	568	782	72.6343	1	364	551	0.397814	32.382	915	1276	131	146	-0.86	0.952155	1	no	No	1	200	CNAG_07704		CNA3_FINAL_CALLGENES_1	CNAG_07704	CNA3_FINAL_CALLGENES_1	CNAG_07704, CNAG_07704, CNAG_07704	CNAG_07704T0	[1398786..1399230: 0, 1399425..1399435: 2, 1399436..1399438: 0]	CNAG_07704T0	CNAG_07704				CNAG_07704T0:c.241C>T	CNAG_07704:p.Arg81*	CNAG_07704:p.Arg81*	CNAG_07704T0:c.241C>T	No	Yes
Supercontig_3.7	1399056	SNV	A	C	No	1		Homozygous	543	757	71.7305	1	335	543	0.381549	33.4144	878	1253	128	129	-0.43	0.645393	1	no	No	1	200	CNAG_07704		CNA3_FINAL_CALLGENES_1	CNAG_07704	CNA3_FINAL_CALLGENES_1	CNAG_07704, CNAG_07704, CNAG_07704	CNAG_07704T0	[1398786..1399230: 0, 1399425..1399435: 2, 1399436..1399438: 0]	CNAG_07704T0	CNAG_07704				CNAG_07704T0:c.271A>C	CNAG_07704:p.Ile91Leu	CNAG_07704:p.Ile91Leu	CNAG_07704T0:c.271A>C	No	Yes
Supercontig_3.7	1399097	SNV	G	A	No	1		Homozygous	410	576	71.1806	1	206	410	0.334416	34.0537	616	894	95	91	1.6	0.40246	1	no	No	1	200	CNAG_07704		CNA3_FINAL_CALLGENES_1	CNAG_07704	CNA3_FINAL_CALLGENES_1	CNAG_07704, CNAG_07704, CNAG_07704	CNAG_07704T0	[1398786..1399230: 0, 1399425..1399435: 2, 1399436..1399438: 0]	CNAG_07704T0	CNAG_07704				CNAG_07704T0:c.312G>A			CNAG_07704T0:c.312G>A	No	No
Supercontig_3.7	1399111	SNV	T	C	No	1		Homozygous	315	438	71.9178	1	136	315	0.301552	33.7841	451	636	70	70	0.96	0.326907	1	no	No	1	200	CNAG_07704		CNA3_FINAL_CALLGENES_1	CNAG_07704	CNA3_FINAL_CALLGENES_1	CNAG_07704, CNAG_07704, CNAG_07704	CNAG_07704T0	[1398786..1399230: 0, 1399425..1399435: 2, 1399436..1399438: 0]	CNAG_07704T0	CNAG_07704				CNAG_07704T0:c.326T>C	CNAG_07704:p.Ile109Thr	CNAG_07704:p.Ile109Thr	CNAG_07704T0:c.326T>C	No	Yes
Supercontig_3.7	1399115..1399116	MNV	CA	TG	No	2		Heterozygous	302	417	72.4221	1	127	302	0.296037	30.5687	429	594	88	94	-4.33	0.872	1	yes	No	1	200	CNAG_07704		CNA3_FINAL_CALLGENES_1	CNAG_07704	CNA3_FINAL_CALLGENES_1	CNAG_07704, CNAG_07704, CNAG_07704	CNAG_07704T0	[1398786..1399230: 0, 1399425..1399435: 2, 1399436..1399438: 0]	CNAG_07704T0	CNAG_07704				CNAG_07704T0:c.330_331delCAinsTG	CNAG_07704:p.Ser111Gly	CNAG_07704:p.Ser111Gly	CNAG_07704T0:c.330_331delCAinsTG	Yes	Yes
Supercontig_3.7	1399115..1399116	MNV	CA	CA	Yes	2		Heterozygous	107	417	25.6595	1	52	105	0.33121	33.4138	157	594	58	67		0.0436626	0.987008	yes	No	1	200	CNAG_07704		CNA3_FINAL_CALLGENES_1	CNAG_07704	CNA3_FINAL_CALLGENES_1	CNAG_07704, CNAG_07704, CNAG_07704	CNAG_07704T0	[1398786..1399230: 0, 1399425..1399435: 2, 1399436..1399438: 0]	CNAG_07704T0	CNAG_07704								Yes	No
Supercontig_3.7	1399118	SNV	C	A	No	1		Homozygous	302	398	75.8794	1	120	302	0.28436	33.9272	422	566	68	67	-0.94	0.40846	1	no	No	1	200	CNAG_07704		CNA3_FINAL_CALLGENES_1	CNAG_07704	CNA3_FINAL_CALLGENES_1	CNAG_07704, CNAG_07704, CNAG_07704	CNAG_07704T0	[1398786..1399230: 0, 1399425..1399435: 2, 1399436..1399438: 0]	CNAG_07704T0	CNAG_07704				CNAG_07704T0:c.333C>A	CNAG_07704:p.Ser111Arg	CNAG_07704:p.Ser111Arg	CNAG_07704T0:c.333C>A	Yes	Yes
Supercontig_3.7	1399122	SNV	G	A	No	1		Homozygous	286	378	75.6614	1	112	286	0.281407	32.5245	398	535	61	62	-1.72	0.536025	1	no	No	1	200	CNAG_07704		CNA3_FINAL_CALLGENES_1	CNAG_07704	CNA3_FINAL_CALLGENES_1	CNAG_07704, CNAG_07704, CNAG_07704	CNAG_07704T0	[1398786..1399230: 0, 1399425..1399435: 2, 1399436..1399438: 0]	CNAG_07704T0	CNAG_07704				CNAG_07704T0:c.337G>A	CNAG_07704:p.Val113Ile	CNAG_07704:p.Val113Ile	CNAG_07704T0:c.337G>A	No	Yes
Supercontig_3.7	1399126	SNV	A	G	No	1		Homozygous	227	305	74.4262	1	84	227	0.270096	31.9207	311	426	53	57	-0.57	0.623434	1	no	No	1	200	CNAG_07704		CNA3_FINAL_CALLGENES_1	CNAG_07704	CNA3_FINAL_CALLGENES_1	CNAG_07704, CNAG_07704, CNAG_07704	CNAG_07704T0	[1398786..1399230: 0, 1399425..1399435: 2, 1399436..1399438: 0]	CNAG_07704T0	CNAG_07704				CNAG_07704T0:c.341A>G	CNAG_07704:p.His114Arg	CNAG_07704:p.His114Arg	CNAG_07704T0:c.341A>G	Yes	Yes
Supercontig_3.7	1399127^1399128	Insertion	-	A	No	1		Homozygous	213	288	73.9583	1	70	213	0.24735	33.1221	283	394	53	54	3.66	0.495173	1	no	No	1	200	CNAG_07704		CNA3_FINAL_CALLGENES_1	CNAG_07704	CNA3_FINAL_CALLGENES_1	CNAG_07704, CNAG_07704, CNAG_07704	CNAG_07704T0	[1398786..1399230: 0, 1399425..1399435: 2, 1399436..1399438: 0]	CNAG_07704T0	CNAG_07704				CNAG_07704T0:c.342_343insA	CNAG_07704:p.Gly115fs	CNAG_07704:p.Gly115fs	CNAG_07704T0:c.342_343insA	Yes	Yes
Supercontig_3.7	1399129..1399130	MNV	GT	CA	No	2		Heterozygous	206	282	73.0496	1	66	206	0.242647	31.9373	271	384	71	73	2.83	0.737479	0.990017	yes	No	1	200	CNAG_07704		CNA3_FINAL_CALLGENES_1	CNAG_07704	CNA3_FINAL_CALLGENES_1	CNAG_07704, CNAG_07704, CNAG_07704	CNAG_07704T0	[1398786..1399230: 0, 1399425..1399435: 2, 1399436..1399438: 0]	CNAG_07704T0	CNAG_07704				CNAG_07704T0:c.344_345delGTinsCA	CNAG_07704:p.Gly115Ala	CNAG_07704:p.Gly115Ala	CNAG_07704T0:c.344_345delGTinsCA	Yes	Yes
Supercontig_3.7	1399129..1399130	MNV	GT	GT	Yes	2		Heterozygous	74	282	26.2411	1	35	74	0.321101	30.2107	110	384	45	51		0.094146	0.764744	yes	No	1	200	CNAG_07704		CNA3_FINAL_CALLGENES_1	CNAG_07704	CNA3_FINAL_CALLGENES_1	CNAG_07704, CNAG_07704, CNAG_07704	CNAG_07704T0	[1398786..1399230: 0, 1399425..1399435: 2, 1399436..1399438: 0]	CNAG_07704T0	CNAG_07704								Yes	No
Supercontig_3.7	1399132^1399133	Insertion	-	A	No	1		Homozygous	196	252	77.7778	1	62	196	0.24031	32.1939	258	340	49	50	1.71	0.41481	1	no	No	1	200	CNAG_07704		CNA3_FINAL_CALLGENES_1	CNAG_07704	CNA3_FINAL_CALLGENES_1	CNAG_07704, CNAG_07704, CNAG_07704	CNAG_07704T0	[1398786..1399230: 0, 1399425..1399435: 2, 1399436..1399438: 0]	CNAG_07704T0	CNAG_07704				CNAG_07704T0:c.347_348insA	CNAG_07704:p.Arg117fs	CNAG_07704:p.Arg117fs	CNAG_07704T0:c.347_348insA	No	Yes
Supercontig_3.8	476193	SNV	C	T	No	1		Homozygous	7	12	58.3333	0.996077	7	4	0.363636	32.2857	11	18	7	6	0.81	0.860547	0.999961	no	No	1	24.0643																		No	-
Supercontig_3.8	476199	SNV	G	T	No	1		Homozygous	7	12	58.3333	0.997985	7	4	0.363636	32.8571	11	18	7	6	0.08	0.860547	0.999961	no	No	1	26.9574																		No	-
Supercontig_3.8	476206	SNV	C	T	No	1		Homozygous	7	12	58.3333	0.995952	7	5	0.416667	32.2857	12	19	7	6	0.24	0.810835	0.998384	no	No	1	23.928																		No	-
Supercontig_3.8	476213	SNV	C	T	No	1		Homozygous	7	12	58.3333	0.996051	7	5	0.416667	35.4286	12	20	7	6	1.38	0.976505	1	no	No	1	24.0347																		No	-
Supercontig_3.8	476217	SNV	G	A	No	1		Homozygous	7	12	58.3333	0.995894	7	5	0.416667	35.4286	12	20	7	6	2.03	0.47707	1	no	No	1	23.8655																		No	-
Supercontig_3.8	476219..476220	MNV	TG	CA	No	2		Heterozygous	7	12	58.3333	1	7	5	0.416667	30.7143	12	20	10	10	0.73	0.732353	1	yes	No	1	200																		No	-
Supercontig_3.8	476219..476220	MNV	TG	TG	Yes	2		Heterozygous	5	12	41.6667	1	5	3	0.375	26.8	8	20	8	8		0.295127	1	yes	No	1	200																		No	-
Supercontig_3.8	476230	SNV	G	A	No	1		Homozygous	7	12	58.3333	0.995942	7	5	0.416667	32.8571	12	18	7	6	1.62	0.62819	1	no	No	1	23.9165																		No	-
Supercontig_3.8	476236	SNV	T	C	No	1		Homozygous	8	13	61.5385	0.999891	8	7	0.466667	30.5	15	21	8	7	0.73	0.769307	1	no	No	1	39.6269																		No	-
Supercontig_3.8	476241^476242	Insertion	-	T	No	1		Homozygous	8	12	66.6667	0.999995	8	7	0.466667	27.75	15	20	8	7	0.08	0.990722	1	no	No	1	52.9243																		No	-
Supercontig_3.8	1147101	Deletion	T	-	No	1		Homozygous	55	55	100	1	49	55	0.471154	23.1636	104	104	29	32		1	1	no	No	1	200	CNAG_03507		CNA3_FINAL_CALLGENES_1	CNAG_03507	CNA3_FINAL_CALLGENES_1	CNAG_03507, CNAG_03507, CNAG_03507	CNAG_03507T0	[complement(1145608..1145610): 0, complement(1145611..1145630): 2, complement(1145704..1145887): 0, complement(1145949..1146102): 1, complement(1146158..1146668): 2, complement(1146725..1147022): 0, complement(1147078..1147239): 0]	CNAG_03507T0	CNAG_03507			Contains exonic Ns	CNAG_03507T0:c.139delA	CNAG_03507:p.Ser47fs	CNAG_03507:p.Ser47fs	CNAG_03507T0:c.139delA	No	Yes
Supercontig_3.8	1147108^1147109	Insertion	-	G	No	1		Homozygous	54	54	100	1	48	54	0.470588	31.3333	102	102	29	32		1	1	no	No	1	159.546	CNAG_03507		CNA3_FINAL_CALLGENES_1	CNAG_03507	CNA3_FINAL_CALLGENES_1	CNAG_03507, CNAG_03507, CNAG_03507	CNAG_03507T0	[complement(1145608..1145610): 0, complement(1145611..1145630): 2, complement(1145704..1145887): 0, complement(1145949..1146102): 1, complement(1146158..1146668): 2, complement(1146725..1147022): 0, complement(1147078..1147239): 0]	CNAG_03507T0	CNAG_03507			Contains exonic Ns	CNAG_03507T0:c.131dup	CNAG_03507:p.Ala45fs	CNAG_03507:p.Ala45fs	CNAG_03507T0:c.131dup	No	Yes
Supercontig_3.8	1147140^1147141	Insertion	-	G	No	1		Homozygous	54	54	100	1	40	54	0.425532	32.8889	94	94	27	32		1	1	no	No	1	200	CNAG_03507		CNA3_FINAL_CALLGENES_1	CNAG_03507	CNA3_FINAL_CALLGENES_1	CNAG_03507, CNAG_03507, CNAG_03507	CNAG_03507T0	[complement(1145608..1145610): 0, complement(1145611..1145630): 2, complement(1145704..1145887): 0, complement(1145949..1146102): 1, complement(1146158..1146668): 2, complement(1146725..1147022): 0, complement(1147078..1147239): 0]	CNAG_03507T0	CNAG_03507			Contains exonic Ns	CNAG_03507T0:c.99_100insC	CNAG_03507:p.Trp34fs	CNAG_03507:p.Trp34fs	CNAG_03507T0:c.99_100insC	No	Yes
Supercontig_3.8	1147144	Deletion	C	-	No	1		Homozygous	53	53	100	1	39	53	0.423913	29.6792	92	92	25	32		1	1	no	No	1	159.546	CNAG_03507		CNA3_FINAL_CALLGENES_1	CNAG_03507	CNA3_FINAL_CALLGENES_1	CNAG_03507, CNAG_03507, CNAG_03507	CNAG_03507T0	[complement(1145608..1145610): 0, complement(1145611..1145630): 2, complement(1145704..1145887): 0, complement(1145949..1146102): 1, complement(1146158..1146668): 2, complement(1146725..1147022): 0, complement(1147078..1147239): 0]	CNAG_03507T0	CNAG_03507			Contains exonic Ns	CNAG_03507T0:c.96delG	CNAG_03507:p.Pro33fs	CNAG_03507:p.Pro33fs	CNAG_03507T0:c.96delG	No	Yes
Supercontig_3.8	1147149^1147150	Insertion	-	G	No	1		Homozygous	53	53	100	1	37	53	0.411111	31.2075	90	90	26	31		1	1	no	No	1	200	CNAG_03507		CNA3_FINAL_CALLGENES_1	CNAG_03507	CNA3_FINAL_CALLGENES_1	CNAG_03507, CNAG_03507, CNAG_03507	CNAG_03507T0	[complement(1145608..1145610): 0, complement(1145611..1145630): 2, complement(1145704..1145887): 0, complement(1145949..1146102): 1, complement(1146158..1146668): 2, complement(1146725..1147022): 0, complement(1147078..1147239): 0]	CNAG_03507T0	CNAG_03507			Contains exonic Ns	CNAG_03507T0:c.90dup	CNAG_03507:p.Val31fs	CNAG_03507:p.Val31fs	CNAG_03507T0:c.90dup	No	Yes
Supercontig_3.8	1147166^1147167	Insertion	-	G	No	1		Homozygous	46	47	97.8723	1	30	46	0.394737	31.3913	76	77	23	28		1	1	no	No	1	154.775	CNAG_03507		CNA3_FINAL_CALLGENES_1	CNAG_03507	CNA3_FINAL_CALLGENES_1	CNAG_03507, CNAG_03507, CNAG_03507	CNAG_03507T0	[complement(1145608..1145610): 0, complement(1145611..1145630): 2, complement(1145704..1145887): 0, complement(1145949..1146102): 1, complement(1146158..1146668): 2, complement(1146725..1147022): 0, complement(1147078..1147239): 0]	CNAG_03507T0	CNAG_03507			Contains exonic Ns	CNAG_03507T0:c.73dup	CNAG_03507:p.Arg25fs	CNAG_03507:p.Arg25fs	CNAG_03507T0:c.73dup	No	Yes
Supercontig_3.8	1147182	SNV	A	G	No	1		Homozygous	38	38	100	1	23	38	0.377049	32.0526	61	61	17	23		1	1	no	No	1	156.536	CNAG_03507		CNA3_FINAL_CALLGENES_1	CNAG_03507	CNA3_FINAL_CALLGENES_1	CNAG_03507, CNAG_03507, CNAG_03507	CNAG_03507T0	[complement(1145608..1145610): 0, complement(1145611..1145630): 2, complement(1145704..1145887): 0, complement(1145949..1146102): 1, complement(1146158..1146668): 2, complement(1146725..1147022): 0, complement(1147078..1147239): 0]	CNAG_03507T0	CNAG_03507			Contains exonic Ns	CNAG_03507T0:c.58T>C	CNAG_03507:p.Ser20Pro	CNAG_03507:p.Ser20Pro	CNAG_03507T0:c.58T>C	No	Yes
Supercontig_3.8	1147187	SNV	C	G	No	1		Homozygous	27	27	100	1	17	27	0.386364	28.4444	44	44	13	18		1	1	no	No	1	156.536	CNAG_03507		CNA3_FINAL_CALLGENES_1	CNAG_03507	CNA3_FINAL_CALLGENES_1	CNAG_03507, CNAG_03507, CNAG_03507	CNAG_03507T0	[complement(1145608..1145610): 0, complement(1145611..1145630): 2, complement(1145704..1145887): 0, complement(1145949..1146102): 1, complement(1146158..1146668): 2, complement(1146725..1147022): 0, complement(1147078..1147239): 0]	CNAG_03507T0	CNAG_03507			Contains exonic Ns	CNAG_03507T0:c.53G>C	CNAG_03507:p.Gly18Ala	CNAG_03507:p.Gly18Ala	CNAG_03507T0:c.53G>C	No	Yes
Supercontig_3.8	1147192	SNV	A	G	No	1		Homozygous	28	28	100	1	18	28	0.391304	34.1429	46	46	12	18		1	1	no	No	1	200	CNAG_03507		CNA3_FINAL_CALLGENES_1	CNAG_03507	CNA3_FINAL_CALLGENES_1	CNAG_03507, CNAG_03507, CNAG_03507	CNAG_03507T0	[complement(1145608..1145610): 0, complement(1145611..1145630): 2, complement(1145704..1145887): 0, complement(1145949..1146102): 1, complement(1146158..1146668): 2, complement(1146725..1147022): 0, complement(1147078..1147239): 0]	CNAG_03507T0	CNAG_03507			Contains exonic Ns	CNAG_03507T0:c.48T>C			CNAG_03507T0:c.48T>C	No	No
Supercontig_3.8	1147209	SNV	A	G	No	1		Homozygous	14	14	100	1	8	14	0.363636	31.7143	22	22	7	11		1	1	no	No	1	156.536	CNAG_03507		CNA3_FINAL_CALLGENES_1	CNAG_03507	CNA3_FINAL_CALLGENES_1	CNAG_03507, CNAG_03507, CNAG_03507	CNAG_03507T0	[complement(1145608..1145610): 0, complement(1145611..1145630): 2, complement(1145704..1145887): 0, complement(1145949..1146102): 1, complement(1146158..1146668): 2, complement(1146725..1147022): 0, complement(1147078..1147239): 0]	CNAG_03507T0	CNAG_03507			Contains exonic Ns	CNAG_03507T0:c.31T>C	CNAG_03507:p.Ser11Pro	CNAG_03507:p.Ser11Pro	CNAG_03507T0:c.31T>C	No	Yes
Supercontig_3.8	1147212	SNV	T	G	No	1		Homozygous	11	11	100	1	8	11	0.421053	34.9091	19	19	6	10		1	1	no	No	1	159.546	CNAG_03507		CNA3_FINAL_CALLGENES_1	CNAG_03507	CNA3_FINAL_CALLGENES_1	CNAG_03507, CNAG_03507, CNAG_03507	CNAG_03507T0	[complement(1145608..1145610): 0, complement(1145611..1145630): 2, complement(1145704..1145887): 0, complement(1145949..1146102): 1, complement(1146158..1146668): 2, complement(1146725..1147022): 0, complement(1147078..1147239): 0]	CNAG_03507T0	CNAG_03507			Contains exonic Ns	CNAG_03507T0:c.28A>C	CNAG_03507:p.Ser10Arg	CNAG_03507:p.Ser10Arg	CNAG_03507T0:c.28A>C	No	Yes
Supercontig_3.8	1147255	Deletion	G	-	No	1		Homozygous	67	68	98.5294	1	67	34	0.336634	31.209	101	102	27	38		1	1	no	No	1	200				CNAG_03508	CNA3_FINAL_CALLGENES_1	CNAG_03508, CNAG_03508			CNAG_03508T0	CNAG_03508								No	-
Supercontig_3.9	637919..637924	Deletion	TCAGAC	-	No	6		Homozygous	228	228	100	1	170	190	0.472222	31.5789	360	360	104	128		1	1	no	No	1	200	CNAG_04348		CNA3_FINAL_CALLGENES_1	CNAG_04348	CNA3_FINAL_CALLGENES_1	CNAG_04348, CNAG_04348, CNAG_04348	CNAG_04348T0	[complement(636854..636856): 0, complement(636857..636910): 0, complement(636964..637811): 2, complement(637869..637966): 1, complement(638013..638194): 0]	CNAG_04348T0	CNAG_04348				CNAG_04348T0:c.225_230delGTCTGA	CNAG_04348:p.Glu75_Ser76del	CNAG_04348:p.Glu75_Ser76del	CNAG_04348T0:c.225_230delGTCTGA	No	Yes
Supercontig_3.9	804131	Deletion	G	-	No	1		Homozygous	357	652	54.7546	1	346	295	0.460218	30.6471	641	1147	109	135	-2	0.998483	1	no	No	1	200																		No	-
Supercontig_3.9	804136	SNV	C	T	No	1		Homozygous	360	682	52.7859	1	340	316	0.481707	33.5556	656	1209	108	130	3.57	0.989947	1	no	No	1	200																		No	-
Supercontig_3.9	804168	SNV	C	T	No	1		Homozygous	390	696	56.0345	1	361	338	0.483548	34.1769	699	1219	94	128	2.64	0.834959	1	no	No	1	200																		No	-
Supercontig_3.9	804964..804965	MNV	CA	TG	No	2		Heterozygous	413	718	57.5209	1	366	323	0.468795	32.5261	689	1113	136	156	-2.71	0.351891	1	yes	No	1	200																		No	-
Supercontig_3.9	804964..804965	MNV	CA	CA	Yes	2		Heterozygous	260	718	36.2117	1	153	212	0.419178	33.7827	365	1113	120	136		0.00417339	0.476583	yes	No	1	200																		No	-
Supercontig_3.9	805056	SNV	A	G	No	1		Homozygous	540	777	69.4981	1	428	495	0.463705	32.4315	923	1265	111	145	-2.95	0.0877737	1	no	No	1	200																		No	-
Supercontig_3.9	821176	SNV	C	T	No	1		Homozygous	13	13	100	1	5	13	0.277778	31.6923	18	18	8	7		1	1	no	No	1	200																		No	-
Supercontig_3.9	821216	SNV	G	A	No	1		Homozygous	13	13	100	1	5	13	0.277778	30.8462	18	18	8	7		1	1	no	No	1	200																		No	-
Supercontig_3.9	821225	SNV	C	T	No	1		Homozygous	13	13	100	1	2	13	0.133333	30.2308	15	15	8	7		1	1	no	No	1	200																		No	-
Supercontig_3.9	821227..821228	MNV	GC	AT	No	2		Homozygous	13	13	100	1	2	13	0.133333	30.4615	15	15	10	9		1	1	no	No	1	200																		No	-
Supercontig_3.9	821234	SNV	G	A	No	1		Homozygous	12	13	92.3077	1	1	12	0.0769231	32.5	13	14	8	7		0.967991	1	no	No	1	200																		No	-
Supercontig_3.9	824836	SNV	G	A	No	1		Homozygous	200	367	54.4959	1	164	164	0.5	34.085	328	607	77	95	3.04	0.483286	1	no	No	1	200																		No	-
Supercontig_3.9	1024082	SNV	G	A	No	1		Homozygous	4209	4353	96.6919	1	2746	4102	0.400993	34.5213	6848	7074	224	248		0.999997	1	no	No	1	200				CNAG_04500, CNAG_04501	CNA3_FINAL_CALLGENES_1, CNA3_FINAL_CALLGENES_1	CNAG_04500, CNAG_04501, CNAG_04500, CNAG_04501			CNAG_04500T0, CNAG_04501T0	CNAG_04500, CNAG_04501								No	-
Supercontig_3.9	1185251..1185252	MNV	AT	TG	No	2		Heterozygous	11	19	57.8947	1	11	1	0.0833333	34.6364	12	25	8	8	0.76	0.149088	0.520692	yes	No	1	200				CNAG_07791	CNA3_FINAL_CALLGENES_1	CNAG_07791, CNAG_07791			CNAG_07791T0	CNAG_07791								No	-
Supercontig_3.9	1185251..1185252	MNV	AT	AT	Yes	2		Heterozygous	7	19	36.8421	1	6	6	0.5	33.2143	12	25	12	12		0.160352	0.576687	yes	No	1	200				CNAG_07791	CNA3_FINAL_CALLGENES_1	CNAG_07791, CNAG_07791			CNAG_07791T0	CNAG_07791								No	-
Supercontig_3.9	1185308	SNV	G	A	No	1		Homozygous	39	42	92.8571	1	39	18	0.315789	32.9487	57	60	24	25		0.970206	0.999934	no	No	1	200				CNAG_07791	CNA3_FINAL_CALLGENES_1	CNAG_07791, CNAG_07791			CNAG_07791T0	CNAG_07791								No	-
Supercontig_3.9	1185345	SNV	G	C	No	1		Homozygous	34	35	97.1429	1	34	25	0.423729	31.2059	59	60	21	23		0.999487	1	no	No	1	200				CNAG_07791	CNA3_FINAL_CALLGENES_1	CNAG_07791, CNAG_07791			CNAG_07791T0	CNAG_07791								No	-
Supercontig_3.9	1185356	SNV	G	A	No	1		Homozygous	32	33	96.9697	1	31	28	0.474576	29.8438	59	60	20	21		0.996928	1	no	No	1	200				CNAG_07791	CNA3_FINAL_CALLGENES_1	CNAG_07791, CNAG_07791			CNAG_07791T0	CNAG_07791								No	-
Supercontig_3.9	1185368	SNV	T	C	No	1		Homozygous	30	31	96.7742	1	29	27	0.482143	32.6	56	57	21	21		0.999175	1	no	No	1	200				CNAG_07791	CNA3_FINAL_CALLGENES_1	CNAG_07791, CNAG_07791			CNAG_07791T0	CNAG_07791								No	-
Supercontig_3.9	1185394	SNV	G	A	No	1		Homozygous	30	32	93.75	1	23	30	0.433962	33.7667	53	55	20	20		0.981461	1	no	No	1	200				CNAG_07791	CNA3_FINAL_CALLGENES_1	CNAG_07791, CNAG_07791			CNAG_07791T0	CNAG_07791								No	-
Supercontig_3.9	1185417..1185418	Deletion	TG	-	No	2		Homozygous	24	25	96	1	6	24	0.2	31.5	30	31	21	22		0.993145	1	no	No	1	200				CNAG_07791	CNA3_FINAL_CALLGENES_1	CNAG_07791, CNAG_07791			CNAG_07791T0	CNAG_07791								No	-
Supercontig_3.9	1185420..1185421	Deletion	TG	-	No	2		Homozygous	24	25	96	1	4	24	0.142857	32.5833	28	29	20	21		0.993654	1	no	No	1	200				CNAG_07791	CNA3_FINAL_CALLGENES_1	CNAG_07791, CNAG_07791			CNAG_07791T0	CNAG_07791								No	-
Supercontig_3.9	1185423..1185424	Deletion	TT	-	No	2		Homozygous	24	25	96	1	4	24	0.142857	31.0833	28	29	20	21		0.993654	1	no	No	1	200				CNAG_07791	CNA3_FINAL_CALLGENES_1	CNAG_07791, CNAG_07791			CNAG_07791T0	CNAG_07791								No	-
Supercontig_3.9	1185426	SNV	A	G	No	1		Homozygous	24	25	96	1	4	24	0.142857	33	28	29	16	17		0.918899	1	no	No	1	200				CNAG_07791	CNA3_FINAL_CALLGENES_1	CNAG_07791, CNAG_07791			CNAG_07791T0	CNAG_07791								No	-
Supercontig_3.9	1185428	Deletion	G	-	No	1		Homozygous	23	24	95.8333	1	4	23	0.148148	29.4348	27	28	15	16		0.921373	1	no	No	1	200				CNAG_07791	CNA3_FINAL_CALLGENES_1	CNAG_07791, CNAG_07791			CNAG_07791T0	CNAG_07791								No	-
Supercontig_3.9	1186130	SNV	T	C	No	1		Homozygous	139	141	98.5816	1	96	100	0.489796	29.4892	196	200	41	52		0.967133	1	no	No	1	200																		No	-
Supercontig_3.9	1186141	SNV	T	C	No	1		Homozygous	245	246	99.5935	1	199	128	0.391437	32.6939	327	329	61	78		0.999976	1	no	No	1	200																		No	-
Supercontig_3.9	1186150	SNV	G	A	No	1		Homozygous	206	296	69.5946	1	153	167	0.478125	32.8981	320	411	59	76		2.54345e-05	0.227662	no	No	1	200																		No	-
Supercontig_3.9	1186230	SNV	C	T	No	1		Homozygous	322	434	74.1935	1	291	223	0.433852	32.8106	514	708	123	148	-1.64	0.00616384	1	no	No	1	200																		No	-
Supercontig_3.10	228960	SNV	T	C	No	1		Homozygous	168	168	100	1	136	146	0.48227	33.1488	282	282	75	84		1	1	no	No	1	200																		No	-
Supercontig_3.10	229004	Deletion	T	-	No	1		Homozygous	162	162	100	1	110	121	0.47619	31.6975	231	231	71	81		1	1	no	No	1	200																		No	-
Supercontig_3.10	229012..229013	Deletion	TT	-	No	2		Homozygous	171	171	100	1	127	119	0.48374	30.2757	246	246	91	108		1	1	no	No	1	200																		No	-
Supercontig_3.10	472992^472993	Insertion	-	G	No	1		Homozygous	27	27	100	1	18	27	0.4	33.7037	45	45	19	20		1	1	no	No	1	156.536	CNAG_04760		CNA3_FINAL_CALLGENES_1	CNAG_04760	CNA3_FINAL_CALLGENES_1	CNAG_04760, CNAG_04760, CNAG_04760	CNAG_04760T0	[complement(471990..471992): 0, complement(471993..472155): 1, complement(472218..472453): 0, complement(472514..472870): 0, complement(472926..473042): 0, complement(473103..473144): 0]	CNAG_04760T0	CNAG_04760				CNAG_04760T0:c.92dup	CNAG_04760:p.Thr32fs	CNAG_04760:p.Thr32fs	CNAG_04760T0:c.92dup	No	Yes
Supercontig_3.10	984460	SNV	A	G	No	1		Homozygous	109	109	100	1	84	96	0.466667	34.422	180	180	50	60		1	1	no	No	1	200																		No	-
Supercontig_3.10	984469	Deletion	N	-	No	1		Homozygous	108	108	100	1	84	95	0.469274	32.25	179	179	49	60		1	1	no	No	1	159.546																		No	-
Supercontig_3.10	984515^984516	Insertion	-	C	No	1		Homozygous	108	108	100	1	98	86	0.467391	32.6574	184	184	53	61		1	1	no	No	1	156.536																		No	-
Supercontig_3.10	984522^984523	Insertion	-	C	No	1		Homozygous	95	95	100	1	86	76	0.469136	32.4421	162	162	44	55		1	1	no	No	1	200																		No	-
Supercontig_3.10	984542^984543	Insertion	-	G	No	1		Homozygous	94	95	98.9474	1	82	78	0.4875	32.7128	160	161	43	55		1	1	no	No	1	200																		No	-
Supercontig_3.10	984545	SNV	T	A	No	1		Homozygous	94	94	100	1	82	79	0.490683	34.1383	161	161	43	56		1	1	no	No	1	200																		No	-
Supercontig_3.10	984547^984548	Insertion	-	T	No	1		Homozygous	94	96	97.9167	1	81	80	0.496894	34.5957	161	164	44	56		1	1	no	No	1	156.536																		No	-
Supercontig_3.10	984556^984557	Insertion	-	A	No	1		Homozygous	90	90	100	1	80	71	0.470199	34.1333	151	151	46	54		1	1	no	No	1	200																		No	-
Supercontig_3.10	984558^984559	Insertion	-	A	No	1		Homozygous	87	87	100	1	77	66	0.461538	32.3333	143	143	47	53		1	1	no	No	1	200																		No	-
Supercontig_3.10	984565^984566	Insertion	-	T	No	1		Homozygous	66	66	100	1	53	46	0.464646	31.4242	99	99	39	47		1	1	no	No	1	200																		No	-
Supercontig_3.10	984570^984571	Insertion	-	TT	No	2		Homozygous	64	65	98.4615	1	47	47	0.5	33.5207	94	95	46	55		1	1	no	No	1	200																		No	-
Supercontig_3.11	663373..663374	Deletion	GG	-	No	2		Homozygous	328	329	99.696	1	245	245	0.5	29.7134	490	492	137	155		1	1	no	No	1	200	CNAG_01704		CNA3_FINAL_CALLGENES_1	CNAG_01704	CNA3_FINAL_CALLGENES_1	CNAG_01704, CNAG_01704, CNAG_01704	CNAG_01704T0	[complement(660627..660629): 0, complement(660630..660928): 2, complement(660977..661056): 1, complement(661115..661385): 2, complement(661435..661550): 1, complement(661599..661976): 1, complement(662026..662099): 0, complement(662147..662815): 0, complement(662865..663011): 0, complement(663066..663451): 2, complement(663567..663658): 1, complement(663788..663921): 0, complement(663975..664013)…	CNAG_01704T0	CNAG_01704				CNAG_01704T0:c.343_344delCC	CNAG_01704:p.Pro115fs	CNAG_01704:p.Pro115fs	CNAG_01704T0:c.343_344delCC	No	Yes
Supercontig_3.11	663377	SNV	G	T	No	1		Homozygous	326	328	99.3902	1	243	243	0.5	33.7607	486	490	107	118		1	1	no	No	1	200	CNAG_01704		CNA3_FINAL_CALLGENES_1	CNAG_01704	CNA3_FINAL_CALLGENES_1	CNAG_01704, CNAG_01704, CNAG_01704	CNAG_01704T0	[complement(660627..660629): 0, complement(660630..660928): 2, complement(660977..661056): 1, complement(661115..661385): 2, complement(661435..661550): 1, complement(661599..661976): 1, complement(662026..662099): 0, complement(662147..662815): 0, complement(662865..663011): 0, complement(663066..663451): 2, complement(663567..663658): 1, complement(663788..663921): 0, complement(663975..664013)…	CNAG_01704T0	CNAG_01704				CNAG_01704T0:c.340C>A	CNAG_01704:p.Gln114Lys	CNAG_01704:p.Gln114Lys	CNAG_01704T0:c.340C>A	No	Yes
Supercontig_3.11	666251	SNV	C	A	No	1		Homozygous	304	304	100	1	226	255	0.469854	34.2566	481	481	106	128		1	1	no	No	1	200	CNAG_01706		CNA3_FINAL_CALLGENES_1	CNAG_01706	CNA3_FINAL_CALLGENES_1	CNAG_01706, CNAG_01706, CNAG_01706	CNAG_01706T0	[complement(665349..665351): 0, complement(665352..665569): 2, complement(665649..665685): 0, complement(665734..665959): 1, complement(666017..666292): 1, complement(666364..666376): 2, complement(666430..666470): 1, complement(666528..666603): 2, complement(666673..666743): 1, complement(666802..666830): 0, complement(666881..667022): 1, complement(667076..667221): 0]	CNAG_01706T0	CNAG_01706				CNAG_01706T0:c.560G>T	CNAG_01706:p.Arg187Ile	CNAG_01706:p.Arg187Ile	CNAG_01706T0:c.560G>T	No	Yes
Supercontig_3.11	896086	SNV	G	A	No	1		Homozygous	196	365	53.6986	1	196	93	0.321799	30.852	289	523	67	78	-0.44	1.06703e-05	0.673255	no	No	1	200																		No	-
Supercontig_3.12	139578	SNV	G	T	No	1		Homozygous	139	139	100	1	69	139	0.331731	33.3453	208	208	52	58		1	1	no	No	1	200				CNAG_06036	CNA3_FINAL_CALLGENES_1	CNAG_06036, CNAG_06036			CNAG_06036T0	CNAG_06036								No	-
Supercontig_3.12	139605	SNV	T	G	No	1		Homozygous	120	121	99.1736	1	51	120	0.298246	33.475	171	172	46	51		1	1	no	No	1	200				CNAG_06036	CNA3_FINAL_CALLGENES_1	CNAG_06036, CNAG_06036			CNAG_06036T0	CNAG_06036								No	-
Supercontig_3.12	142483..142485	Deletion	CCT	-	No	3		Homozygous	19	19	100	1	7	15	0.318182	32.5789	22	22	16	17		1	1	no	No	1	200																		No	-
Supercontig_3.12	142490	Deletion	A	-	No	1		Homozygous	15	15	100	1	10	8	0.444444	31.6667	18	18	12	12		1	1	no	No	1	159.546																		No	-
Supercontig_3.12	142495	SNV	T	A	No	1		Homozygous	13	14	92.8571	1	10	5	0.333333	30.7692	15	16	10	10		0.997546	1	no	No	1	159.546																		No	-
Supercontig_3.12	142497^142498	Insertion	-	T	No	1		Homozygous	19	19	100	1	17	7	0.291667	31.6316	24	24	13	14		1	1	no	No	1	156.536																		No	-
Supercontig_3.12	142503	Deletion	T	-	No	1		Homozygous	22	22	100	1	20	7	0.259259	28.2273	27	27	14	15		1	1	no	No	1	200																		No	-
Supercontig_3.12	144519	Deletion	A	-	No	1		Homozygous	273	275	99.2727	1	169	191	0.469444	31.1099	360	362	89	98		1	1	no	No	1	159.546																		No	-
Supercontig_3.12	144609	SNV	G	T	No	1		Homozygous	356	356	100	1	268	231	0.462926	33.0815	499	499	119	121		1	1	no	No	1	200																		No	-
Supercontig_3.12	259784	Deletion	T	-	No	1		Homozygous	27	27	100	1	27	14	0.341463	28.7407	41	41	15	15		1	1	no	No	1	154.775																		No	-
Supercontig_3.12	313138	SNV	T	G	No	1		Homozygous	276	279	98.9247	1	196	228	0.462264	32.8696	424	427	84	106		1	1	no	No	1	156.536				CNAG_06103	CNA3_FINAL_CALLGENES_1	CNAG_06103, CNAG_06103			CNAG_06103T0	CNAG_06103								No	-
Supercontig_3.12	591737	SNV	G	T	No	1		Homozygous	42	43	97.6744	1	37	41	0.474359	32.2619	78	79	29	34		0.999817	1	no	No	1	200						CNAG_06197				CNAG_06197				CNAG_06197T0:c.2472+13G>T			CNAG_06197T0:c.2472+13G>T	No	-
Supercontig_3.12	591748..591749	MNV	TG	AA	No	2		Homozygous	42	42	100	1	34	40	0.459459	33.0122	74	74	43	52		1	1	no	No	1	200						CNAG_06197				CNAG_06197				CNAG_06197T0:c.2472+24_2472+25delTGinsAA			CNAG_06197T0:c.2472+24_2472+25delTGinsAA	No	-
Supercontig_3.12	591752..591753	MNV	CC	TT	No	2		Homozygous	42	42	100	1	34	40	0.459459	34.2381	74	74	42	51		1	1	no	No	1	200						CNAG_06197				CNAG_06197				CNAG_06197T0:c.2472+28_2472+29delCCinsTT			CNAG_06197T0:c.2472+28_2472+29delCCinsTT	No	-
Supercontig_3.12	591755	SNV	C	G	No	1		Homozygous	41	42	97.619	1	34	39	0.465753	32.6829	73	74	26	34		0.99996	1	no	No	1	200						CNAG_06197				CNAG_06197				CNAG_06197T0:c.2472+31C>G			CNAG_06197T0:c.2472+31C>G	No	-
Supercontig_3.12	591760	SNV	C	G	No	1		Homozygous	42	42	100	1	34	39	0.465753	31.0476	73	73	28	36		1	1	no	No	1	200						CNAG_06197				CNAG_06197				CNAG_06197T0:c.2472+36C>G			CNAG_06197T0:c.2472+36C>G	No	-
Supercontig_3.12	774029	SNV	C	T	No	1		Homozygous	21	22	95.4545	1	7	21	0.25	32.381	28	29	12	13		0.996276	1	no	No	1	159.546																		No	-
Supercontig_3.12	774035	SNV	C	G	No	1		Homozygous	15	15	100	1	4	15	0.210526	32.9333	19	19	9	9		1	1	no	No	1	200																		No	-
Supercontig_3.12	774040	SNV	C	T	No	1		Homozygous	13	13	100	1	4	13	0.235294	32.3077	17	17	8	8		1	1	no	No	1	159.546																		No	-
Supercontig_3.12	774044..774045	MNV	CC	AA	No	2		Homozygous	13	13	100	1	4	13	0.235294	34.48	17	17	10	11		1	1	no	No	1	200																		No	-
Supercontig_3.12	774056	SNV	A	C	No	1		Homozygous	10	10	100	1	2	10	0.166667	31.4	12	12	5	5		1	1	no	No	1	159.546																		No	-
Supercontig_3.13	119	Deletion	C	-	No	1		Homozygous	23	33	69.697	1	23	13	0.361111	30.2609	36	53	10	17	-1.55	0.937999	1	no	No	1	200																		No	-
Supercontig_3.13	587270	SNV	G	A	No	1		Homozygous	372	504	73.8095	1	234	370	0.387417	33.8065	604	772	91	102		2.22045e-16	0.359881	no	No	1	200																		No	-
Supercontig_3.13	587361	SNV	C	T	No	1		Homozygous	353	673	52.4517	1	319	220	0.408163	33.5581	539	1038	114	126	1.96	0.851968	1	no	No	1	200																		No	-
Supercontig_3.13	596179	SNV	G	A	No	1		Homozygous	10	10	100	1	10	10	0.5	35.6	20	20	9	7		1	1	no	No	1	159.546																		No	-
Supercontig_3.13	596201	SNV	G	T	No	1		Homozygous	10	10	100	1	10	10	0.5	36	20	20	9	7		1	1	no	No	1	200																		No	-
Supercontig_3.13	596204	SNV	A	G	No	1		Homozygous	10	10	100	1	10	10	0.5	33.8	20	20	9	7		1	1	no	No	1	200																		No	-
Supercontig_3.13	596240	SNV	T	C	No	1		Homozygous	10	10	100	1	10	10	0.5	32.9	20	20	9	7		1	1	no	No	1	159.546																		No	-
Supercontig_3.13	596249	SNV	G	T	No	1		Homozygous	10	10	100	1	10	10	0.5	35.1	20	20	9	7		1	1	no	No	1	159.546																		No	-
Supercontig_3.13	596995	SNV	T	G	No	1		Homozygous	8	13	61.5385	0.999789	8	4	0.333333	33.375	12	20	7	7	-0.59	0.978507	1	no	No	1	36.7498																		No	-
Supercontig_3.13	597017	SNV	C	G	No	1		Homozygous	14	24	58.3333	0.999995	14	6	0.3	34.7143	20	35	11	11	1	0.911476	1	no	No	1	52.9571																		No	-
Supercontig_3.13	609441^609442	Insertion	-	G	No	1		Homozygous	272	272	100	1	224	163	0.421189	32.5331	387	387	95	105		1	1	no	No	1	200																		No	-
Supercontig_3.13	611453	SNV	A	G	No	1		Homozygous	280	283	98.9399	1	211	209	0.497619	32	420	423	105	131		0.999999	1	no	No	1	200																		No	-
Supercontig_3.13	754478	Deletion	C	-	No	1		Homozygous	53	54	98.1481	1	19	53	0.263889	32.717	72	74	19	19		0.624298	1	no	No	1	159.546																		No	-
Supercontig_3.13	756261	SNV	C	T	No	1		Homozygous	14	14	100	1	8	13	0.380952	33.5	21	21	12	11		1	1	no	No	1	200																		No	-
Supercontig_3.14	170929	Deletion	A	-	No	1		Homozygous	15	15	100	1	14	15	0.482759	32.2667	29	29	12	15		1	1	no	No	1	153.525																		No	-
Supercontig_3.14	170934	SNV	T	C	No	1		Homozygous	15	15	100	1	14	15	0.482759	31.3333	29	29	12	15		1	1	no	No	1	200																		No	-
Supercontig_3.14	308330	SNV	G	A	No	1		Homozygous	192	382	50.2618	0.999979	110	148	0.426357	33.5104	258	527	89	95	1.92	0.217256	1	no	No	1	46.7607	CNAG_05436		CNA3_FINAL_CALLGENES_1	CNAG_05436	CNA3_FINAL_CALLGENES_1	CNAG_05436, CNAG_05436, CNAG_05436	CNAG_05436T0	[307532..307936: 0, 307985..308920: 0, 308921..308923: 0]	CNAG_05436T0	CNAG_05436				CNAG_05436T0:c.751G>A	CNAG_05436:p.Ala251Thr	CNAG_05436:p.Ala251Thr	CNAG_05436T0:c.751G>A	No	Yes
Supercontig_3.14	308456	SNV	G	A	No	1		Homozygous	161	309	52.1036	1	125	129	0.492126	34.4534	254	488	68	81	3.71	0.835153	1	no	No	1	200	CNAG_05436		CNA3_FINAL_CALLGENES_1	CNAG_05436	CNA3_FINAL_CALLGENES_1	CNAG_05436, CNAG_05436, CNAG_05436	CNAG_05436T0	[307532..307936: 0, 307985..308920: 0, 308921..308923: 0]	CNAG_05436T0	CNAG_05436				CNAG_05436T0:c.877G>A	CNAG_05436:p.Val293Met	CNAG_05436:p.Val293Met	CNAG_05436T0:c.877G>A	No	Yes
Supercontig_3.14	308472	SNV	C	T	No	1		Homozygous	155	290	53.4483	1	112	127	0.468619	32.6194	239	453	66	79	1.37	0.850692	1	no	No	1	200	CNAG_05436		CNA3_FINAL_CALLGENES_1	CNAG_05436	CNA3_FINAL_CALLGENES_1	CNAG_05436, CNAG_05436, CNAG_05436	CNAG_05436T0	[307532..307936: 0, 307985..308920: 0, 308921..308923: 0]	CNAG_05436T0	CNAG_05436				CNAG_05436T0:c.893C>T	CNAG_05436:p.Ala298Val	CNAG_05436:p.Ala298Val	CNAG_05436T0:c.893C>T	No	Yes
Supercontig_3.14	308482	SNV	C	T	No	1		Homozygous	142	276	51.4493	1	101	121	0.454955	32.831	222	435	62	74	0.83	0.824126	1	no	No	1	114.789	CNAG_05436		CNA3_FINAL_CALLGENES_1	CNAG_05436	CNA3_FINAL_CALLGENES_1	CNAG_05436, CNAG_05436, CNAG_05436	CNAG_05436T0	[307532..307936: 0, 307985..308920: 0, 308921..308923: 0]	CNAG_05436T0	CNAG_05436				CNAG_05436T0:c.903C>T			CNAG_05436T0:c.903C>T	No	No
Supercontig_3.14	308503	SNV	C	T	No	1		Homozygous	127	246	51.626	1	74	108	0.406593	34.063	182	364	54	60	1.61	0.679126	1	no	No	1	128.4	CNAG_05436		CNA3_FINAL_CALLGENES_1	CNAG_05436	CNA3_FINAL_CALLGENES_1	CNAG_05436, CNAG_05436, CNAG_05436	CNAG_05436T0	[307532..307936: 0, 307985..308920: 0, 308921..308923: 0]	CNAG_05436T0	CNAG_05436				CNAG_05436T0:c.924C>T			CNAG_05436T0:c.924C>T	No	No
Supercontig_3.14	308540	SNV	C	T	No	1		Homozygous	90	176	51.1364	1	35	79	0.307018	34.3333	114	238	36	42	1.89	0.273646	0.977961	no	No	1	77.4674	CNAG_05436		CNA3_FINAL_CALLGENES_1	CNAG_05436	CNA3_FINAL_CALLGENES_1	CNAG_05436, CNAG_05436, CNAG_05436	CNAG_05436T0	[307532..307936: 0, 307985..308920: 0, 308921..308923: 0]	CNAG_05436T0	CNAG_05436				CNAG_05436T0:c.961C>T	CNAG_05436:p.Arg321Cys	CNAG_05436:p.Arg321Cys	CNAG_05436T0:c.961C>T	No	Yes
Supercontig_3.14	453719^453720	Insertion	-	G	No	1		Homozygous	22	22	100	1	22	5	0.185185	34.5455	27	27	11	14		1	1	no	No	1	159.546																		No	-
Supercontig_3.14	453743..453744	MNV	GA	TG	No	2		Homozygous	74	75	98.6667	1	73	26	0.262626	33.1446	99	100	39	45		1	1	no	No	1	200																		No	-
Supercontig_3.14	454479	Deletion	T	-	No	1		Homozygous	141	142	99.2958	1	131	58	0.306878	32.3404	189	190	62	64		1	1	no	No	1	159.546																		No	-
Supercontig_3.14	459035	SNV	C	G	No	1		Homozygous	194	195	99.4872	1	115	180	0.389831	32.9588	295	296	57	73		0.999992	1	no	No	1	200																		No	-
Supercontig_3.14	459071^459072	Insertion	-	A	No	1		Homozygous	128	132	96.9697	1	43	122	0.260606	33.6016	165	169	33	38		0.936036	1	no	No	1	200																		No	-
Supercontig_3.14	459106	SNV	A	G	No	1		Homozygous	87	87	100	1	16	82	0.163265	33.4023	98	98	17	18		1	1	no	No	1	156.536																		No	-
Supercontig_3.14	459788	Deletion	A	-	No	1		Homozygous	100	100	100	1	21	99	0.175	32.22	120	120	30	34		1	1	no	No	1	159.546																		No	-
Supercontig_3.14	460231	Deletion	T	-	No	1		Homozygous	204	206	99.0291	1	159	134	0.457338	31.0833	293	295	80	91		1	1	no	No	1	200																		No	-
Supercontig_3.14	463069	Deletion	G	-	No	1		Homozygous	68	68	100	1	18	62	0.225	32.0147	80	80	25	22		1	1	no	No	1	200																		No	-
Supercontig_3.14	464378	Deletion	A	-	No	1		Homozygous	80	80	100	1	70	36	0.339623	30.3375	106	106	34	43		1	1	no	No	1	200																		No	-
Supercontig_3.14	464476	Deletion	A	-	No	1		Homozygous	222	223	99.5516	1	210	123	0.369369	31.3468	333	334	83	103		1	1	no	No	1	200																		No	-
Supercontig_3.14	467635	Deletion	G	-	No	1		Homozygous	291	291	100	1	229	200	0.4662	30.6186	429	429	110	129		1	1	no	No	1	159.546																		No	-
Supercontig_3.14	467745	Deletion	C	-	No	1		Homozygous	270	270	100	1	197	179	0.476064	28.2333	376	376	104	115		1	1	no	No	1	200																		No	-
Supercontig_3.14	467910	Deletion	C	-	No	1		Homozygous	246	248	99.1935	1	162	194	0.455056	31.0772	356	358	101	114		1	1	no	No	1	200																		No	-
Supercontig_3.14	468165	Deletion	T	-	No	1		Homozygous	69	69	100	1	46	54	0.46	29.8986	100	100	46	49		1	1	no	No	1	159.546																		No	-
Supercontig_3.14	468908	Deletion	G	-	No	1		Homozygous	423	423	100	1	324	316	0.49375	29.8085	640	640	113	137		1	1	no	No	1	159.546																		No	-
Supercontig_3.14	468975	Deletion	T	-	No	1		Homozygous	410	410	100	1	326	304	0.48254	32.4951	630	630	115	142		1	1	no	No	1	200																		No	-
Supercontig_3.14	468985	Deletion	A	-	No	1		Homozygous	424	424	100	1	335	324	0.491654	32.1368	659	659	120	146		1	1	no	No	1	200																		No	-
Supercontig_3.14	469536	Deletion	A	-	No	1		Homozygous	220	220	100	1	173	205	0.457672	32.5091	378	378	82	103		1	1	no	No	1	154.775																		No	-
Supercontig_3.14	469852	Deletion	A	-	No	1		Homozygous	127	127	100	1	125	120	0.489796	30.1181	245	245	57	62		1	1	no	No	1	156.536																		No	-
Supercontig_3.14	707306	SNV	G	C	No	1		Homozygous	9	11	81.8182	1	5	9	0.357143	35.1111	14	18	5	8	-0.47	0.194635	1	no	No	1	89.2242																		No	-
Supercontig_3.14	942372	SNV	A	T	No	1		Homozygous	129	230	56.087	1	129	18	0.122449	34.3488	147	258	42	41	3.54	0.786436	0.999774	no	No	1	200																		No	-
Supercontig_2.15	1843^1844	Insertion	-	T	No	1		Homozygous	914	934	97.8587	1	567	575	0.496497	31.174	1142	1163	93	106		1	1	no	No	1	159.546						CNAG_09000				CNAG_09000				CNAG_09000T0:c.736-16dup			CNAG_09000T0:c.736-16dup	No	-
Supercontig_2.15	1876^1877	Insertion	-	T	No	1		Homozygous	2045	2052	99.6589	1	1381	1620	0.46018	33.4108	3001	3009	147	168		0.999992	1	no	No	1	200	CNAG_09000		CNA2_MITO_2_FINAL_CALLGENES_1	CNAG_09000	CNA2_MITO_2_FINAL_CALLGENES_1	CNAG_09000, CNAG_09000, CNAG_09000	CNAG_09000T0	[20..233: 0, 1307..1827: 2, 1861..2193: 0, 2194..2196: 0]	CNAG_09000T0	CNAG_09000				CNAG_09000T0:c.752dup	CNAG_09000:p.Phe252fs	CNAG_09000:p.Phe252fs	CNAG_09000T0:c.752dup	No	Yes

## Sheet: M2_list of variants
Chromosome	Region	Type	Reference	Allele	Reference allele	Length	Linkage	Zygosity	Count	Coverage	Frequency	Probability	Forward read count	Reverse read count	Forward/reverse balance	Average quality	Read count	Read coverage	# unique start positions	# unique end positions	BaseQRankSum	Read position test probability	Read direction test probability	Hyper-allelic	Homopolymer	Homopolymer length	QUAL	h99transmito_CDS	h99transmito_Exon	source (h99transmito_CDS)	h99transmito_mRNA	source (h99transmito_mRNA)	db_xref	transcript_id (h99transmito_CDS)	frame (h99transmito_CDS)	transcript_id (h99transmito_mRNA)	# (h99transmito_mRNA)	h99transmito_Gene	source (h99transmito_Exon)	transcript_id (h99transmito_Exon)	Coding region change	Amino acid change	Amino acid change in longest transcript	Coding region change in longest transcript	Other variants within codon	Non-synonymous
Supercontig_3.1	99	SNV	T	C	No	1		Homozygous	306	307	99.6743	1	270	201	0.426752	33.6732	471	473	99	118		1	1	no	No	1	200																		No	-
Supercontig_3.1	161	SNV	C	G	No	1		Homozygous	469	470	99.7872	1	435	320	0.423841	33.2431	755	756	126	150		1	1	no	No	1	200				CNAG_04548	CNA3_FINAL_CALLGENES_1	CNAG_04548, CNAG_04548			CNAG_04548T0		CNAG_04548							No	-
Supercontig_3.1	168	SNV	T	C	No	1		Homozygous	475	476	99.7899	1	439	340	0.436457	33.4505	779	781	132	155		1	1	no	No	1	200	CNAG_04548		CNA3_FINAL_CALLGENES_1	CNAG_04548	CNA3_FINAL_CALLGENES_1	CNAG_04548, CNAG_04548, CNAG_04548	CNAG_04548T0	[complement(168..170): 0, complement(171..1497): 1, complement(1556..1767): 0, complement(1823..2274): 2, complement(2322..2782): 1, complement(2846..3126): 0, complement(3206..3890): 1, complement(3958..5263): 2, complement(5322..5422): 1, complement(5494..5645): 0]	CNAG_04548T0		CNAG_04548			CNAG_04548T0:c.4980A>G	CNAG_04548:p.*1660Trp	CNAG_04548:p.*1660Trp	CNAG_04548T0:c.4980A>G	No	Yes
Supercontig_3.1	262	SNV	T	C	No	1		Homozygous	567	569	99.6485	1	445	449	0.497763	33.0317	894	896	141	164		1	1	no	No	1	200	CNAG_04548		CNA3_FINAL_CALLGENES_1	CNAG_04548	CNA3_FINAL_CALLGENES_1	CNAG_04548, CNAG_04548, CNAG_04548	CNAG_04548T0	[complement(168..170): 0, complement(171..1497): 1, complement(1556..1767): 0, complement(1823..2274): 2, complement(2322..2782): 1, complement(2846..3126): 0, complement(3206..3890): 1, complement(3958..5263): 2, complement(5322..5422): 1, complement(5494..5645): 0]	CNAG_04548T0		CNAG_04548			CNAG_04548T0:c.4886A>G	CNAG_04548:p.Gln1629Arg	CNAG_04548:p.Gln1629Arg	CNAG_04548T0:c.4886A>G	No	Yes
Supercontig_3.1	266	SNV	T	A	No	1		Homozygous	578	578	100	1	451	457	0.496696	33.609	908	908	146	166		1	1	no	No	1	200	CNAG_04548		CNA3_FINAL_CALLGENES_1	CNAG_04548	CNA3_FINAL_CALLGENES_1	CNAG_04548, CNAG_04548, CNAG_04548	CNAG_04548T0	[complement(168..170): 0, complement(171..1497): 1, complement(1556..1767): 0, complement(1823..2274): 2, complement(2322..2782): 1, complement(2846..3126): 0, complement(3206..3890): 1, complement(3958..5263): 2, complement(5322..5422): 1, complement(5494..5645): 0]	CNAG_04548T0		CNAG_04548			CNAG_04548T0:c.4882A>T	CNAG_04548:p.Met1628Leu	CNAG_04548:p.Met1628Leu	CNAG_04548T0:c.4882A>T	No	Yes
Supercontig_3.1	308	SNV	G	A	No	1		Homozygous	555	556	99.8201	1	416	460	0.474886	33.5333	876	877	141	165		1	1	no	No	1	200	CNAG_04548		CNA3_FINAL_CALLGENES_1	CNAG_04548	CNA3_FINAL_CALLGENES_1	CNAG_04548, CNAG_04548, CNAG_04548	CNAG_04548T0	[complement(168..170): 0, complement(171..1497): 1, complement(1556..1767): 0, complement(1823..2274): 2, complement(2322..2782): 1, complement(2846..3126): 0, complement(3206..3890): 1, complement(3958..5263): 2, complement(5322..5422): 1, complement(5494..5645): 0]	CNAG_04548T0		CNAG_04548			CNAG_04548T0:c.4840C>T	CNAG_04548:p.Leu1614Phe	CNAG_04548:p.Leu1614Phe	CNAG_04548T0:c.4840C>T	No	Yes
Supercontig_3.1	365	SNV	T	A	No	1		Homozygous	529	533	99.2495	1	384	381	0.498039	33.4745	765	770	141	174		1	1	no	No	1	200	CNAG_04548		CNA3_FINAL_CALLGENES_1	CNAG_04548	CNA3_FINAL_CALLGENES_1	CNAG_04548, CNAG_04548, CNAG_04548	CNAG_04548T0	[complement(168..170): 0, complement(171..1497): 1, complement(1556..1767): 0, complement(1823..2274): 2, complement(2322..2782): 1, complement(2846..3126): 0, complement(3206..3890): 1, complement(3958..5263): 2, complement(5322..5422): 1, complement(5494..5645): 0]	CNAG_04548T0		CNAG_04548			CNAG_04548T0:c.4783A>T	CNAG_04548:p.Asn1595Tyr	CNAG_04548:p.Asn1595Tyr	CNAG_04548T0:c.4783A>T	No	Yes
Supercontig_3.1	416	SNV	G	T	No	1		Homozygous	516	519	99.422	1	398	368	0.480418	31.9322	766	769	139	167		1	1	no	No	1	200	CNAG_04548		CNA3_FINAL_CALLGENES_1	CNAG_04548	CNA3_FINAL_CALLGENES_1	CNAG_04548, CNAG_04548, CNAG_04548	CNAG_04548T0	[complement(168..170): 0, complement(171..1497): 1, complement(1556..1767): 0, complement(1823..2274): 2, complement(2322..2782): 1, complement(2846..3126): 0, complement(3206..3890): 1, complement(3958..5263): 2, complement(5322..5422): 1, complement(5494..5645): 0]	CNAG_04548T0		CNAG_04548			CNAG_04548T0:c.4732C>A	CNAG_04548:p.His1578Asn	CNAG_04548:p.His1578Asn	CNAG_04548T0:c.4732C>A	No	Yes
Supercontig_3.1	456	SNV	G	C	No	1		Homozygous	584	586	99.6587	1	494	433	0.467098	32.8031	927	929	143	170		1	1	no	No	1	200	CNAG_04548		CNA3_FINAL_CALLGENES_1	CNAG_04548	CNA3_FINAL_CALLGENES_1	CNAG_04548, CNAG_04548, CNAG_04548	CNAG_04548T0	[complement(168..170): 0, complement(171..1497): 1, complement(1556..1767): 0, complement(1823..2274): 2, complement(2322..2782): 1, complement(2846..3126): 0, complement(3206..3890): 1, complement(3958..5263): 2, complement(5322..5422): 1, complement(5494..5645): 0]	CNAG_04548T0		CNAG_04548			CNAG_04548T0:c.4692C>G	CNAG_04548:p.Cys1564Trp	CNAG_04548:p.Cys1564Trp	CNAG_04548T0:c.4692C>G	No	Yes
Supercontig_3.1	668067	SNV	C	G	No	1		Homozygous	95	95	100	1	84	94	0.47191	33.1474	178	178	48	51		1	1	no	No	1	154.775																		No	-
Supercontig_3.1	668093	Deletion	C	-	No	1		Homozygous	78	78	100	1	66	77	0.461538	33.8333	143	143	37	44		1	1	no	No	1	200																		No	-
Supercontig_3.1	668109	Deletion	A	-	No	1		Homozygous	75	75	100	1	61	74	0.451852	34.36	135	135	33	41		1	1	no	No	1	200																		No	-
Supercontig_3.1	668185	Deletion	C	-	No	1		Homozygous	14	14	100	1	13	14	0.481481	34.8571	27	27	12	12		1	1	no	No	1	154.775				CNAG_00256	CNA3_FINAL_CALLGENES_1	CNAG_00256, CNAG_00256			CNAG_00256T0		CNAG_00256							No	-
Supercontig_3.1	668190	SNV	C	G	No	1		Homozygous	15	15	100	1	14	15	0.482759	35.1333	29	29	13	13		1	1	no	No	1	156.536				CNAG_00256	CNA3_FINAL_CALLGENES_1	CNAG_00256, CNAG_00256			CNAG_00256T0		CNAG_00256							No	-
Supercontig_3.1	668192	SNV	T	C	No	1		Homozygous	15	15	100	1	14	15	0.482759	34.5333	29	29	13	13		1	1	no	No	1	200				CNAG_00256	CNA3_FINAL_CALLGENES_1	CNAG_00256, CNAG_00256			CNAG_00256T0		CNAG_00256							No	-
Supercontig_3.1	668196	Replacement	G	TA	No	2		Homozygous	17	17	100	1	16	17	0.484848	34.7273	33	33	23	25		1	1	no	No	1	200				CNAG_00256	CNA3_FINAL_CALLGENES_1	CNAG_00256, CNAG_00256			CNAG_00256T0		CNAG_00256							No	-
Supercontig_3.1	668232	SNV	T	C	No	1		Homozygous	11	11	100	1	10	11	0.47619	33.6364	21	21	10	10		1	1	no	No	1	200				CNAG_00256	CNA3_FINAL_CALLGENES_1	CNAG_00256, CNAG_00256			CNAG_00256T0		CNAG_00256							No	-
Supercontig_3.1	970376	Deletion	C	-	No	1		Homozygous	29	29	100	1	19	25	0.431818	31.7931	44	44	21	20		1	1	no	No	1	200																		No	-
Supercontig_3.1	970392	SNV	C	G	No	1		Homozygous	29	29	100	1	13	29	0.309524	32.4828	42	42	19	17		1	1	no	No	1	200																		No	-
Supercontig_3.1	970394	SNV	T	G	No	1		Homozygous	29	29	100	1	13	29	0.309524	31.8621	42	42	19	17		1	1	no	No	1	159.546																		No	-
Supercontig_3.1	970400	SNV	T	C	No	1		Homozygous	31	31	100	1	18	31	0.367347	33.4516	49	49	19	19		1	1	no	No	1	200																		No	-
Supercontig_3.1	970426	SNV	G	A	No	1		Homozygous	24	24	100	1	14	23	0.378378	33.6667	37	37	14	14		1	1	no	No	1	200																		No	-
Supercontig_3.1	977667^977668	Insertion	-	G	No	1		Homozygous	9	16	56.25	0.999267	7	3	0.3	34.1111	10	23	7	7	-0.69	0.12672	0.961549	no	No	1	31.3505	CNAG_07950, CNAG_07950, CNAG_07950		CNA3_FINAL_CALLGENES_1, CNA3_FINAL_CALLGENES_1, CNA3_FINAL_CALLGENES_1	CNAG_07950, CNAG_07950, CNAG_07950	CNA3_FINAL_CALLGENES_1, CNA3_FINAL_CALLGENES_1, CNA3_FINAL_CALLGENES_1	CNAG_07950, CNAG_07950, CNAG_07950, CNAG_07950, CNAG_07950, CNAG_07950, CNAG_07950	CNAG_07950T0, CNAG_07950T1, CNAG_07950T2	[976947..977165: 0, 977222..977416: 0, 977467..977507: 0, 977570..977795: 1, 977796..977798: 0], [976947..977165: 0, 977225..977416: 0, 977467..977507: 0, 977570..977795: 1, 977796..977798: 0], [977140..977165: 0, 977236..977416: 1, 977467..977507: 0, 977570..977795: 1, 977796..977798: 0]	CNAG_07950T0, CNAG_07950T1, CNAG_07950T2		CNAG_07950			CNAG_07950T0:c.[557dup]; CNAG_07950T1:c.[554dup]; CNAG_07950T2:c.[350dup]	CNAG_07950:p.[Gly187fs];[Gly186fs];[Gly118fs]	CNAG_07950:p.Gly187fs	CNAG_07950T0:c.557dup	No	Yes
Supercontig_3.1	984700	SNV	G	C	No	1		Homozygous	121	121	100	1	98	95	0.492228	32.3388	193	193	65	73		1	1	no	No	1	200																		No	-
Supercontig_3.1	1231136	SNV	C	G	No	1		Homozygous	81	83	97.5904	1	57	68	0.456	24.1358	125	127	50	54		1	1	no	No	1	159.546	CNAG_07362		CNA3_FINAL_CALLGENES_1	CNAG_07362	CNA3_FINAL_CALLGENES_1	CNAG_07362, CNAG_07362, CNAG_07362	CNAG_07362T0	[complement(1229799..1229801): 0, complement(1229802..1229856): 1, complement(1229910..1230681): 2, complement(1230731..1230836): 0, complement(1230888..1230992): 0, complement(1231044..1231220): 0, complement(1231277..1231393): 0]	CNAG_07362T0		CNAG_07362			CNAG_07362T0:c.202G>C	CNAG_07362:p.Glu68Gln	CNAG_07362:p.Glu68Gln	CNAG_07362T0:c.202G>C	Yes	Yes
Supercontig_3.1	1231137^1231138	Insertion	-	G	No	1		Homozygous	81	83	97.5904	1	55	68	0.447154	29.5802	123	126	51	54		1	1	no	No	1	200	CNAG_07362		CNA3_FINAL_CALLGENES_1	CNAG_07362	CNA3_FINAL_CALLGENES_1	CNAG_07362, CNAG_07362, CNAG_07362	CNAG_07362T0	[complement(1229799..1229801): 0, complement(1229802..1229856): 1, complement(1229910..1230681): 2, complement(1230731..1230836): 0, complement(1230888..1230992): 0, complement(1231044..1231220): 0, complement(1231277..1231393): 0]	CNAG_07362T0		CNAG_07362			CNAG_07362T0:c.200dup	CNAG_07362:p.Glu68fs	CNAG_07362:p.Glu68fs	CNAG_07362T0:c.200dup	Yes	Yes
Supercontig_3.1	1242318	SNV	G	A	No	1		Homozygous	3959	4095	96.6789	1	3277	3002	0.478102	33.4039	6279	6470	242	275		1	1	no	No	1	200				CNAG_00482	CNA3_FINAL_CALLGENES_1	CNAG_00482, CNAG_00482			CNAG_00482T0		CNAG_00482							No	-
Supercontig_3.1	1243071..1243073	MNV	GAA	ATT	No	3		Heterozygous	571	736	77.5815	1	323	504	0.390568	32.9951	827	1070	106	108	0.75	2.62457e-13	0.993512	yes	No	1	200	CNAG_00483		CNA3_FINAL_CALLGENES_1	CNAG_00483	CNA3_FINAL_CALLGENES_1	CNAG_00483, CNAG_00483, CNAG_00483	CNAG_00483T0	[1243062..1243080: 0, 1243132..1243213: 2, 1243258..1243326: 1, 1243373..1244136: 1, 1244188..1244328: 2, 1244380..1244435: 2, 1244436..1244438: 0]	CNAG_00483T0		CNAG_00483			CNAG_00483T0:c.10_12delGAAinsATT	CNAG_00483:p.Glu4Ile	CNAG_00483:p.Glu4Ile	CNAG_00483T0:c.10_12delGAAinsATT	No	Yes
Supercontig_3.1	1243071..1243073	MNV	GAA	GAA	Yes	3		Heterozygous	165	736	22.4185	1	139	104	0.427984	33.1203	243	1070	98	117		0	0.0196227	yes	No	1	200	CNAG_00483		CNA3_FINAL_CALLGENES_1	CNAG_00483	CNA3_FINAL_CALLGENES_1	CNAG_00483, CNAG_00483, CNAG_00483	CNAG_00483T0	[1243062..1243080: 0, 1243132..1243213: 2, 1243258..1243326: 1, 1243373..1244136: 1, 1244188..1244328: 2, 1244380..1244435: 2, 1244436..1244438: 0]	CNAG_00483T0		CNAG_00483							No	No
Supercontig_3.1	1243077	SNV	G	C	No	1		Homozygous	237	404	58.6634	1	140	218	0.391061	32.5527	358	596	59	61	-3.25	3.1923e-11	0.719581	no	No	1	200	CNAG_00483		CNA3_FINAL_CALLGENES_1	CNAG_00483	CNA3_FINAL_CALLGENES_1	CNAG_00483, CNAG_00483, CNAG_00483	CNAG_00483T0	[1243062..1243080: 0, 1243132..1243213: 2, 1243258..1243326: 1, 1243373..1244136: 1, 1244188..1244328: 2, 1244380..1244435: 2, 1244436..1244438: 0]	CNAG_00483T0		CNAG_00483			CNAG_00483T0:c.16G>C	CNAG_00483:p.Glu6Gln	CNAG_00483:p.Glu6Gln	CNAG_00483T0:c.16G>C	No	Yes
Supercontig_3.1	2234353	SNV	T	C	No	1		Homozygous	99	99	100	1	84	75	0.471698	32.2828	159	159	58	59		1	1	no	No	1	200				CNAG_00843	CNA3_FINAL_CALLGENES_1	CNAG_00843, CNAG_00843			CNAG_00843T0		CNAG_00843							No	-
Supercontig_3.1	2286786	SNV	C	T	No	1		Homozygous	611	990	61.7172	1	414	460	0.473684	34.1227	874	1400	145	163	5.07	0.931281	1	no	No	1	200																		No	-
Supercontig_3.1	2286813	SNV	C	A	No	1		Homozygous	447	704	63.4943	1	303	351	0.463303	33.349	654	1019	126	130	1.94	0.993353	1	no	No	1	200																		No	-
Supercontig_3.1	2286828	SNV	T	C	No	1		Homozygous	410	651	62.98	1	272	335	0.448105	32.8585	607	959	116	119	-2.38	0.999583	1	no	No	1	200																		No	-
Supercontig_3.1	2286835	SNV	T	A	No	1		Homozygous	391	613	63.7847	1	257	321	0.444637	33.5294	578	903	110	110	1.04	0.999821	1	no	No	1	200																		No	-
Supercontig_3.2	144	Deletion	C	-	No	1		Homozygous	80	82	97.561	1	64	57	0.471074	30.75	121	125	54	53		1	1	no	No	1	200	CNAG_06802		CNA3_FINAL_CALLGENES_1	CNAG_06802	CNA3_FINAL_CALLGENES_1	CNAG_06802, CNAG_06802, CNAG_06802	CNAG_06802T0	[20..38: 0, 73..497: 2, 498..500: 0]	CNAG_06802T0		CNAG_06802			CNAG_06802T0:c.99delC	CNAG_06802:p.Lys34fs	CNAG_06802:p.Lys34fs	CNAG_06802T0:c.99delC	No	Yes
Supercontig_3.2	159^160	Insertion	-	C	No	1		Homozygous	80	82	97.561	1	62	62	0.5	34.2125	124	126	54	54		0.999869	1	no	No	1	159.546	CNAG_06802		CNA3_FINAL_CALLGENES_1	CNAG_06802	CNA3_FINAL_CALLGENES_1	CNAG_06802, CNAG_06802, CNAG_06802	CNAG_06802T0	[20..38: 0, 73..497: 2, 498..500: 0]	CNAG_06802T0		CNAG_06802			CNAG_06802T0:c.107dup	CNAG_06802:p.Ala37fs	CNAG_06802:p.Ala37fs	CNAG_06802T0:c.107dup	No	Yes
Supercontig_3.2	38760	SNV	T	C	No	1		Homozygous	57	57	100	1	56	34	0.377778	33.7018	90	90	41	42		1	1	no	No	1	159.546	CNAG_07460		CNA3_FINAL_CALLGENES_1	CNAG_07460	CNA3_FINAL_CALLGENES_1	CNAG_07460, CNAG_07460, CNAG_07460	CNAG_07460T0	[37022..37352: 0, 37425..37523: 2, 37584..39466: 2, 39467..39469: 0]	CNAG_07460T0		CNAG_07460			CNAG_07460T0:c.1607T>C	CNAG_07460:p.Phe536Ser	CNAG_07460:p.Phe536Ser	CNAG_07460T0:c.1607T>C	No	Yes
Supercontig_3.2	38799	SNV	T	C	No	1		Homozygous	71	71	100	1	69	46	0.4	33.3521	115	115	47	50		1	1	no	No	1	200	CNAG_07460		CNA3_FINAL_CALLGENES_1	CNAG_07460	CNA3_FINAL_CALLGENES_1	CNAG_07460, CNAG_07460, CNAG_07460	CNAG_07460T0	[37022..37352: 0, 37425..37523: 2, 37584..39466: 2, 39467..39469: 0]	CNAG_07460T0		CNAG_07460			CNAG_07460T0:c.1646T>C	CNAG_07460:p.Val549Ala	CNAG_07460:p.Val549Ala	CNAG_07460T0:c.1646T>C	No	Yes
Supercontig_3.2	38839	SNV	T	C	No	1		Homozygous	90	90	100	1	86	60	0.410959	32.9556	146	146	52	58		1	1	no	No	1	200	CNAG_07460		CNA3_FINAL_CALLGENES_1	CNAG_07460	CNA3_FINAL_CALLGENES_1	CNAG_07460, CNAG_07460, CNAG_07460	CNAG_07460T0	[37022..37352: 0, 37425..37523: 2, 37584..39466: 2, 39467..39469: 0]	CNAG_07460T0		CNAG_07460			CNAG_07460T0:c.1686T>C			CNAG_07460T0:c.1686T>C	No	No
Supercontig_3.2	38875	SNV	C	A	No	1		Homozygous	113	115	98.2609	1	103	71	0.408046	34.4779	174	176	61	69		1	1	no	No	1	200	CNAG_07460		CNA3_FINAL_CALLGENES_1	CNAG_07460	CNA3_FINAL_CALLGENES_1	CNAG_07460, CNAG_07460, CNAG_07460	CNAG_07460T0	[37022..37352: 0, 37425..37523: 2, 37584..39466: 2, 39467..39469: 0]	CNAG_07460T0		CNAG_07460			CNAG_07460T0:c.1722C>A			CNAG_07460T0:c.1722C>A	Yes	No
Supercontig_3.2	38877	SNV	T	C	No	1		Homozygous	114	114	100	1	103	77	0.427778	33.3246	180	180	62	69		1	1	no	No	1	200	CNAG_07460		CNA3_FINAL_CALLGENES_1	CNAG_07460	CNA3_FINAL_CALLGENES_1	CNAG_07460, CNAG_07460, CNAG_07460	CNAG_07460T0	[37022..37352: 0, 37425..37523: 2, 37584..39466: 2, 39467..39469: 0]	CNAG_07460T0		CNAG_07460			CNAG_07460T0:c.1724T>C	CNAG_07460:p.Val575Ala	CNAG_07460:p.Val575Ala	CNAG_07460T0:c.1724T>C	Yes	Yes
Supercontig_3.2	38881	SNV	C	G	No	1		Homozygous	114	114	100	1	103	77	0.427778	31.114	180	180	62	70		1	1	no	No	1	200	CNAG_07460		CNA3_FINAL_CALLGENES_1	CNAG_07460	CNA3_FINAL_CALLGENES_1	CNAG_07460, CNAG_07460, CNAG_07460	CNAG_07460T0	[37022..37352: 0, 37425..37523: 2, 37584..39466: 2, 39467..39469: 0]	CNAG_07460T0		CNAG_07460			CNAG_07460T0:c.1728C>G			CNAG_07460T0:c.1728C>G	No	No
Supercontig_3.2	38896	SNV	A	T	No	1		Homozygous	116	116	100	1	94	82	0.465909	34.431	176	176	65	71		1	1	no	No	1	200	CNAG_07460		CNA3_FINAL_CALLGENES_1	CNAG_07460	CNA3_FINAL_CALLGENES_1	CNAG_07460, CNAG_07460, CNAG_07460	CNAG_07460T0	[37022..37352: 0, 37425..37523: 2, 37584..39466: 2, 39467..39469: 0]	CNAG_07460T0		CNAG_07460			CNAG_07460T0:c.1743A>T	CNAG_07460:p.Lys581Asn	CNAG_07460:p.Lys581Asn	CNAG_07460T0:c.1743A>T	No	Yes
Supercontig_3.2	370281	SNV	T	A	No	1		Homozygous	6	11	54.5455	0.932243	5	1	0.166667	24.3333	6	13	6	6	-0.91	0.474068	0.743737	no	No	1	11.6904				CNAG_03622, CNAG_03622	CNA3_FINAL_CALLGENES_1, CNA3_FINAL_CALLGENES_1	CNAG_03622, CNAG_03622, CNAG_03622			CNAG_03622T1, CNAG_03622T0		CNAG_03622							No	-
Supercontig_3.2	862664	SNV	G	A	No	1		Homozygous	44	80	55	1	32	12	0.272727	32.7955	44	80	30	29	-0.42	0.424295	0.357517	no	No	1	100.613																		No	-
Supercontig_3.2	864515	SNV	A	G	No	1		Homozygous	35	41	85.3659	1	35	35	0.5	32.7714	70	81	20	24		0.70435	1	no	No	1	200																		No	-
Supercontig_3.2	864599	SNV	T	C	No	1		Homozygous	26	27	96.2963	1	19	26	0.422222	31.3077	45	46	15	18		0.937125	1	no	No	1	156.536																		No	-
Supercontig_3.2	865387	SNV	C	T	No	1		Homozygous	11	11	100	1	5	8	0.384615	29.2727	13	13	7	7		1	1	no	No	1	200																		No	-
Supercontig_3.2	865393	SNV	C	T	No	1		Homozygous	11	11	100	1	5	8	0.384615	31.2727	13	13	7	7		1	1	no	No	1	200																		No	-
Supercontig_3.2	868724	SNV	G	A	No	1		Homozygous	84	84	100	1	68	54	0.442623	32.881	122	122	41	41		1	1	no	No	1	200																		No	-
Supercontig_3.2	869060	SNV	A	G	No	1		Homozygous	26	26	100	1	10	23	0.30303	33.0769	33	33	15	15		1	1	no	No	1	200																		No	-
Supercontig_3.2	871176	SNV	G	A	No	1		Homozygous	13	13	100	1	13	1	0.0714286	35.3846	14	14	10	9		1	1	no	No	1	156.536																		No	-
Supercontig_3.2	1036539	SNV	A	G	No	1		Homozygous	254	254	100	1	201	216	0.482014	32.7126	417	417	89	103		1	1	no	No	1	159.546				CNAG_03863, CNAG_03863	CNA3_FINAL_CALLGENES_1, CNA3_FINAL_CALLGENES_1	CNAG_03863, CNAG_03863, CNAG_03863			CNAG_03863T1, CNAG_03863T0		CNAG_03863							No	-
Supercontig_3.3	266873	Deletion	C	-	No	1		Homozygous	135	135	100	1	111	104	0.483721	30.6593	215	215	65	75		1	1	no	No	1	154.775	CNAG_02989		CNA3_FINAL_CALLGENES_1	CNAG_02989	CNA3_FINAL_CALLGENES_1	CNAG_02989, CNAG_02989, CNAG_02989	CNAG_02989T0	[266207..267307: 0, 267365..267451: 0, 267504..268096: 0, 268148..268503: 1, 268578..268837: 2, 268927..269077: 0, 269156..270051: 2, 270146..270178: 0, 270179..270181: 0]	CNAG_02989T0		CNAG_02989			CNAG_02989T0:c.669delC	CNAG_02989:p.Leu225fs	CNAG_02989:p.Leu225fs	CNAG_02989T0:c.669delC	No	Yes
Supercontig_3.3	743303	SNV	T	C	No	1		Homozygous	133	133	100	1	92	93	0.497297	32.7594	185	185	66	73		1	1	no	No	1	159.546						CNAG_02799					CNAG_02799			CNAG_02799T0:c.458+21T>C			CNAG_02799T0:c.458+21T>C	No	-
Supercontig_3.3	1383744	Deletion	A	-	No	1		Homozygous	79	79	100	1	79	40	0.336134	31.6456	119	119	35	42		1	1	no	No	1	159.546																		No	-
Supercontig_3.3	1383891^1383892	Insertion	-	T	No	1		Homozygous	79	79	100	1	50	50	0.5	33.3418	100	100	38	46		1	1	no	No	1	200																		No	-
Supercontig_3.3	1572367	SNV	T	G	No	1		Homozygous	83	111	74.7748	1	42	82	0.33871	34.9639	124	169	40	46	2.45	0.435022	1	no	No	1	200				CNAG_06936	CNA3_FINAL_CALLGENES_1	CNAG_06936, CNAG_06936			CNAG_06936T0		CNAG_06936							No	-
Supercontig_3.3	1572375	SNV	T	G	No	1		Homozygous	75	90	83.3333	1	36	74	0.327273	32.1733	110	135	35	42	0.75	0.391757	1	no	No	1	200				CNAG_06936	CNA3_FINAL_CALLGENES_1	CNAG_06936, CNAG_06936			CNAG_06936T0		CNAG_06936							No	-
Supercontig_3.3	1572380	SNV	C	T	No	1		Homozygous	64	74	86.4865	1	31	63	0.329787	34.5469	94	110	31	37		0.368515	1	no	No	1	159.546				CNAG_06936	CNA3_FINAL_CALLGENES_1	CNAG_06936, CNAG_06936			CNAG_06936T0		CNAG_06936							No	-
Supercontig_3.4	1059881	SNV	C	G	No	1		Homozygous	186	186	100	1	161	125	0.437063	33.0108	286	286	78	90		1	1	no	No	1	159.546						CNAG_05325					CNAG_05325			CNAG_05325T0:c.166+3G>C			CNAG_05325T0:c.166+3G>C	No	-
Supercontig_3.5	222289	SNV	A	G	No	1		Homozygous	137	242	56.6116	1	137	99	0.419492	33.3942	236	400	56	65	-1.24	0.000245593	0.830835	no	No	1	200				CNAG_07406	CNA3_FINAL_CALLGENES_1	CNAG_07406, CNAG_07406			CNAG_07406T0	Short protein	CNAG_07406							No	-
Supercontig_3.5	222294	SNV	G	A	No	1		Homozygous	159	269	59.1078	1	159	123	0.43617	34.3019	282	454	63	72	2.12	0.00782058	0.99082	no	No	1	200				CNAG_07406	CNA3_FINAL_CALLGENES_1	CNAG_07406, CNAG_07406			CNAG_07406T0	Short protein	CNAG_07406							No	-
Supercontig_3.5	1525128	SNV	A	G	No	1		Homozygous	95	95	100	1	80	79	0.496855	32.3579	159	159	57	60		1	1	no	No	1	154.775																		No	-
Supercontig_3.5	1571321	SNV	G	A	No	1		Homozygous	141	141	100	1	106	106	0.5	33.6667	212	212	63	76		1	1	no	No	1	156.536																		No	-
Supercontig_3.5	1571539	SNV	G	C	No	1		Homozygous	146	147	99.3197	1	104	102	0.495146	33.4726	206	207	66	82		1	1	no	No	1	200																		No	-
Supercontig_3.6	818805	SNV	G	A	No	1		Homozygous	424	676	62.7219	1	393	341	0.464578	33.3962	734	1141	121	144	2.59	0.738364	1	no	No	1	200																		No	-
Supercontig_3.6	818832	SNV	G	A	No	1		Homozygous	466	652	71.4724	1	423	386	0.477132	33.5064	809	1092	130	153	5.33	0.99621	1	no	No	1	200																		No	-
Supercontig_3.6	818880	SNV	T	C	No	1		Homozygous	356	557	63.9138	1	269	296	0.476106	33.5843	565	886	109	126	0.64	0.738988	1	no	No	1	200																		No	-
Supercontig_3.6	818882..818883	MNV	TG	CT	No	2		Heterozygous	360	559	64.4007	1	261	304	0.461947	33.0249	566	882	133	158	2.09	0.884838	1	yes	No	1	200																		No	-
Supercontig_3.6	818882..818883	MNV	TG	TG	Yes	2		Heterozygous	147	559	26.297	1	109	121	0.473913	32.1371	230	882	96	113		0.640408	1	yes	No	1	200																		No	-
Supercontig_3.6	1351736	SNV	C	T	No	1		Homozygous	157	157	100	1	91	157	0.366935	34.6624	248	248	56	58		1	1	no	No	1	200																		No	-
Supercontig_3.7	468725	SNV	A	G	No	1		Homozygous	211	211	100	1	118	211	0.358663	33.3081	329	329	62	76		1	1	no	No	1	156.536						CNAG_07665					CNAG_07665			CNAG_07665T0:c.3445-4T>C			CNAG_07665T0:c.3445-4T>C	No	-
Supercontig_3.7	468740^468741	Insertion	-	T	No	1		Homozygous	119	119	100	1	65	119	0.353261	34.1092	184	184	41	49		1	1	no	No	1	159.546						CNAG_07665					CNAG_07665			CNAG_07665T0:c.3445-20dup			CNAG_07665T0:c.3445-20dup	No	-
Supercontig_3.7	833087	SNV	C	G	No	1		Homozygous	45	45	100	1	23	45	0.338235	34.2222	68	68	26	29		1	1	no	No	1	200	CNAG_05771, CNAG_05771		CNA3_FINAL_CALLGENES_1, CNA3_FINAL_CALLGENES_1	CNAG_05771, CNAG_05771	CNA3_FINAL_CALLGENES_1, CNA3_FINAL_CALLGENES_1	CNAG_05771, CNAG_05771, CNAG_05771, CNAG_05771, CNAG_05771	CNAG_05771T1, CNAG_05771T0	[complement(823466..823468): 0, complement(823469..823485): 2, complement(823541..823925): 0, complement(823976..824300): 1, complement(824349..824560): 0, complement(824616..825659): 0, complement(825714..826095): 1, complement(826149..826768): 0, complement(826818..830117): 0, complement(830181..831773): 0, complement(831841..832868): 2, complement(832911..833154): 0], [complement(823466..82346…	CNAG_05771T1, CNAG_05771T0		CNAG_05771			CNAG_05771T1:c.[68G>C]; CNAG_05771T0:c.[68G>C]	CNAG_05771:p.[Gly23Ala];[Gly23Ala]	CNAG_05771:p.Gly23Ala	CNAG_05771T0:c.68G>C	No	Yes
Supercontig_3.7	833104	SNV	T	G	No	1		Homozygous	26	26	100	1	17	26	0.395349	32	43	43	18	18		1	1	no	No	1	200	CNAG_05771, CNAG_05771		CNA3_FINAL_CALLGENES_1, CNA3_FINAL_CALLGENES_1	CNAG_05771, CNAG_05771	CNA3_FINAL_CALLGENES_1, CNA3_FINAL_CALLGENES_1	CNAG_05771, CNAG_05771, CNAG_05771, CNAG_05771, CNAG_05771	CNAG_05771T1, CNAG_05771T0	[complement(823466..823468): 0, complement(823469..823485): 2, complement(823541..823925): 0, complement(823976..824300): 1, complement(824349..824560): 0, complement(824616..825659): 0, complement(825714..826095): 1, complement(826149..826768): 0, complement(826818..830117): 0, complement(830181..831773): 0, complement(831841..832868): 2, complement(832911..833154): 0], [complement(823466..82346…	CNAG_05771T1, CNAG_05771T0		CNAG_05771			CNAG_05771T1:c.[51A>C]; CNAG_05771T0:c.[51A>C]	CNAG_05771:p.[Glu17Asp];[Glu17Asp]	CNAG_05771:p.Glu17Asp	CNAG_05771T0:c.51A>C	No	Yes
Supercontig_3.7	1398618	SNV	A	G	No	1		Homozygous	31	31	100	1	31	15	0.326087	31.7742	46	46	17	19		1	1	no	No	1	200																		No	-
Supercontig_3.7	1398620	SNV	C	A	No	1		Homozygous	31	32	96.875	1	31	17	0.354167	32.6452	48	49	18	20		1	1	no	No	1	200																		No	-
Supercontig_3.7	1398626	SNV	T	A	No	1		Homozygous	47	47	100	1	47	25	0.347222	31.5106	72	72	25	28		1	1	no	No	1	154.775																		No	-
Supercontig_3.7	1398995	SNV	T	C	No	1		Homozygous	563	649	86.7488	1	481	491	0.494856	32.4316	972	1114	143	176		0.999701	1	no	No	1	200	CNAG_07704		CNA3_FINAL_CALLGENES_1	CNAG_07704	CNA3_FINAL_CALLGENES_1	CNAG_07704, CNAG_07704, CNAG_07704	CNAG_07704T0	[1398786..1399230: 0, 1399425..1399435: 2, 1399436..1399438: 0]	CNAG_07704T0		CNAG_07704			CNAG_07704T0:c.210T>C			CNAG_07704T0:c.210T>C	No	No
Supercontig_3.7	1399007	SNV	T	A	No	1		Homozygous	502	651	77.1121	1	378	464	0.448931	33.6554	842	1092	133	153	2.14	0.993754	1	no	No	1	200	CNAG_07704		CNA3_FINAL_CALLGENES_1	CNAG_07704	CNA3_FINAL_CALLGENES_1	CNAG_07704, CNAG_07704, CNAG_07704	CNAG_07704T0	[1398786..1399230: 0, 1399425..1399435: 2, 1399436..1399438: 0]	CNAG_07704T0		CNAG_07704			CNAG_07704T0:c.222T>A			CNAG_07704T0:c.222T>A	No	No
Supercontig_3.7	1399026	SNV	C	T	No	1		Homozygous	510	669	76.2332	1	357	491	0.420991	33.5843	848	1119	127	159	-0.37	0.998216	1	no	No	1	200	CNAG_07704		CNA3_FINAL_CALLGENES_1	CNAG_07704	CNA3_FINAL_CALLGENES_1	CNAG_07704, CNAG_07704, CNAG_07704	CNAG_07704T0	[1398786..1399230: 0, 1399425..1399435: 2, 1399436..1399438: 0]	CNAG_07704T0		CNAG_07704			CNAG_07704T0:c.241C>T	CNAG_07704:p.Arg81*	CNAG_07704:p.Arg81*	CNAG_07704T0:c.241C>T	No	Yes
Supercontig_3.7	1399056	SNV	A	C	No	1		Homozygous	495	664	74.5482	1	350	493	0.415184	33.9677	843	1140	120	144	-1.57	0.998637	1	no	No	1	200	CNAG_07704		CNA3_FINAL_CALLGENES_1	CNAG_07704	CNA3_FINAL_CALLGENES_1	CNAG_07704, CNAG_07704, CNAG_07704	CNAG_07704T0	[1398786..1399230: 0, 1399425..1399435: 2, 1399436..1399438: 0]	CNAG_07704T0		CNAG_07704			CNAG_07704T0:c.271A>C	CNAG_07704:p.Ile91Leu	CNAG_07704:p.Ile91Leu	CNAG_07704T0:c.271A>C	No	Yes
Supercontig_3.7	1399097	SNV	G	A	No	1		Homozygous	370	511	72.407	1	219	368	0.373083	34.6108	587	832	93	100	1.8	0.785422	1	no	No	1	200	CNAG_07704		CNA3_FINAL_CALLGENES_1	CNAG_07704	CNA3_FINAL_CALLGENES_1	CNAG_07704, CNAG_07704, CNAG_07704	CNAG_07704T0	[1398786..1399230: 0, 1399425..1399435: 2, 1399436..1399438: 0]	CNAG_07704T0		CNAG_07704			CNAG_07704T0:c.312G>A			CNAG_07704T0:c.312G>A	No	No
Supercontig_3.7	1399111	SNV	T	C	No	1		Homozygous	266	373	71.3137	1	132	264	0.333333	33.7932	396	577	71	74	0.98	0.344167	1	no	No	1	200	CNAG_07704		CNA3_FINAL_CALLGENES_1	CNAG_07704	CNA3_FINAL_CALLGENES_1	CNAG_07704, CNAG_07704, CNAG_07704	CNAG_07704T0	[1398786..1399230: 0, 1399425..1399435: 2, 1399436..1399438: 0]	CNAG_07704T0		CNAG_07704			CNAG_07704T0:c.326T>C	CNAG_07704:p.Ile109Thr	CNAG_07704:p.Ile109Thr	CNAG_07704T0:c.326T>C	No	Yes
Supercontig_3.7	1399115..1399116	MNV	CA	TG	No	2		Heterozygous	265	367	72.2071	1	132	263	0.334177	31.654	395	563	81	98	-1.52	0.184176	1	yes	No	1	200	CNAG_07704		CNA3_FINAL_CALLGENES_1	CNAG_07704	CNA3_FINAL_CALLGENES_1	CNAG_07704, CNAG_07704, CNAG_07704	CNAG_07704T0	[1398786..1399230: 0, 1399425..1399435: 2, 1399436..1399438: 0]	CNAG_07704T0		CNAG_07704			CNAG_07704T0:c.330_331delCAinsTG	CNAG_07704:p.Ser111Gly	CNAG_07704:p.Ser111Gly	CNAG_07704T0:c.330_331delCAinsTG	Yes	Yes
Supercontig_3.7	1399115..1399116	MNV	CA	CA	Yes	2		Heterozygous	100	367	27.248	1	68	98	0.409639	33.3262	166	563	76	89		0.0122056	0.887914	yes	No	1	200	CNAG_07704		CNA3_FINAL_CALLGENES_1	CNAG_07704	CNA3_FINAL_CALLGENES_1	CNAG_07704, CNAG_07704, CNAG_07704	CNAG_07704T0	[1398786..1399230: 0, 1399425..1399435: 2, 1399436..1399438: 0]	CNAG_07704T0		CNAG_07704							Yes	No
Supercontig_3.7	1399118	SNV	C	A	No	1		Homozygous	256	349	73.3524	1	123	254	0.32626	33.9922	377	526	68	70	0.74	0.384613	1	no	No	1	200	CNAG_07704		CNA3_FINAL_CALLGENES_1	CNAG_07704	CNA3_FINAL_CALLGENES_1	CNAG_07704, CNAG_07704, CNAG_07704	CNAG_07704T0	[1398786..1399230: 0, 1399425..1399435: 2, 1399436..1399438: 0]	CNAG_07704T0		CNAG_07704			CNAG_07704T0:c.333C>A	CNAG_07704:p.Ser111Arg	CNAG_07704:p.Ser111Arg	CNAG_07704T0:c.333C>A	Yes	Yes
Supercontig_3.7	1399122	SNV	G	A	No	1		Homozygous	243	326	74.5399	1	115	241	0.323034	32.1276	356	493	65	67	-2.36	0.18581	1	no	No	1	200	CNAG_07704		CNA3_FINAL_CALLGENES_1	CNAG_07704	CNA3_FINAL_CALLGENES_1	CNAG_07704, CNAG_07704, CNAG_07704	CNAG_07704T0	[1398786..1399230: 0, 1399425..1399435: 2, 1399436..1399438: 0]	CNAG_07704T0		CNAG_07704			CNAG_07704T0:c.337G>A	CNAG_07704:p.Val113Ile	CNAG_07704:p.Val113Ile	CNAG_07704T0:c.337G>A	No	Yes
Supercontig_3.7	1399126	SNV	A	G	No	1		Homozygous	181	263	68.8213	1	82	180	0.312977	33.105	262	391	55	59	1.5	0.091564	1	no	No	1	200	CNAG_07704		CNA3_FINAL_CALLGENES_1	CNAG_07704	CNA3_FINAL_CALLGENES_1	CNAG_07704, CNAG_07704, CNAG_07704	CNAG_07704T0	[1398786..1399230: 0, 1399425..1399435: 2, 1399436..1399438: 0]	CNAG_07704T0		CNAG_07704			CNAG_07704T0:c.341A>G	CNAG_07704:p.His114Arg	CNAG_07704:p.His114Arg	CNAG_07704T0:c.341A>G	Yes	Yes
Supercontig_3.7	1399127^1399128	Insertion	-	A	No	1		Homozygous	176	256	68.75	1	79	175	0.311024	33.3182	254	381	55	58	4.19	0.121044	1	no	No	1	200	CNAG_07704		CNA3_FINAL_CALLGENES_1	CNAG_07704	CNA3_FINAL_CALLGENES_1	CNAG_07704, CNAG_07704, CNAG_07704	CNAG_07704T0	[1398786..1399230: 0, 1399425..1399435: 2, 1399436..1399438: 0]	CNAG_07704T0		CNAG_07704			CNAG_07704T0:c.342_343insA	CNAG_07704:p.Gly115fs	CNAG_07704:p.Gly115fs	CNAG_07704T0:c.342_343insA	Yes	Yes
Supercontig_3.7	1399129..1399130	MNV	GT	CA	No	2		Heterozygous	175	253	69.17	1	73	174	0.295547	33.3167	247	372	60	78	2.18	0.12126	0.997003	yes	No	1	200	CNAG_07704		CNA3_FINAL_CALLGENES_1	CNAG_07704	CNA3_FINAL_CALLGENES_1	CNAG_07704, CNAG_07704, CNAG_07704	CNAG_07704T0	[1398786..1399230: 0, 1399425..1399435: 2, 1399436..1399438: 0]	CNAG_07704T0		CNAG_07704			CNAG_07704T0:c.344_345delGTinsCA	CNAG_07704:p.Gly115Ala	CNAG_07704:p.Gly115Ala	CNAG_07704T0:c.344_345delGTinsCA	Yes	Yes
Supercontig_3.7	1399129..1399130	MNV	GT	GT	Yes	2		Heterozygous	77	253	30.4348	1	47	76	0.382114	31.4996	123	372	62	71		0.0113572	0.887087	yes	No	1	200	CNAG_07704		CNA3_FINAL_CALLGENES_1	CNAG_07704	CNA3_FINAL_CALLGENES_1	CNAG_07704, CNAG_07704, CNAG_07704	CNAG_07704T0	[1398786..1399230: 0, 1399425..1399435: 2, 1399436..1399438: 0]	CNAG_07704T0		CNAG_07704							Yes	No
Supercontig_3.7	1399132^1399133	Insertion	-	A	No	1		Homozygous	154	210	73.3333	1	56	153	0.267943	32.1169	209	296	43	48	2.38	0.0754992	0.996819	no	No	1	200	CNAG_07704		CNA3_FINAL_CALLGENES_1	CNAG_07704	CNA3_FINAL_CALLGENES_1	CNAG_07704, CNAG_07704, CNAG_07704	CNAG_07704T0	[1398786..1399230: 0, 1399425..1399435: 2, 1399436..1399438: 0]	CNAG_07704T0		CNAG_07704			CNAG_07704T0:c.347_348insA	CNAG_07704:p.Arg117fs	CNAG_07704:p.Arg117fs	CNAG_07704T0:c.347_348insA	No	Yes
Supercontig_3.8	1147101	Deletion	T	-	No	1		Homozygous	35	36	97.2222	1	32	33	0.492308	26.8286	65	66	28	29		1	1	no	No	1	200	CNAG_03507		CNA3_FINAL_CALLGENES_1	CNAG_03507	CNA3_FINAL_CALLGENES_1	CNAG_03507, CNAG_03507, CNAG_03507	CNAG_03507T0	[complement(1145608..1145610): 0, complement(1145611..1145630): 2, complement(1145704..1145887): 0, complement(1145949..1146102): 1, complement(1146158..1146668): 2, complement(1146725..1147022): 0, complement(1147078..1147239): 0]	CNAG_03507T0	Contains exonic Ns	CNAG_03507			CNAG_03507T0:c.139delA	CNAG_03507:p.Ser47fs	CNAG_03507:p.Ser47fs	CNAG_03507T0:c.139delA	No	Yes
Supercontig_3.8	1147108^1147109	Insertion	-	G	No	1		Homozygous	35	36	97.2222	1	31	33	0.484375	30.9143	64	65	28	28		0.998238	1	no	No	1	159.546	CNAG_03507		CNA3_FINAL_CALLGENES_1	CNAG_03507	CNA3_FINAL_CALLGENES_1	CNAG_03507, CNAG_03507, CNAG_03507	CNAG_03507T0	[complement(1145608..1145610): 0, complement(1145611..1145630): 2, complement(1145704..1145887): 0, complement(1145949..1146102): 1, complement(1146158..1146668): 2, complement(1146725..1147022): 0, complement(1147078..1147239): 0]	CNAG_03507T0	Contains exonic Ns	CNAG_03507			CNAG_03507T0:c.131dup	CNAG_03507:p.Ala45fs	CNAG_03507:p.Ala45fs	CNAG_03507T0:c.131dup	No	Yes
Supercontig_3.8	1147140^1147141	Insertion	-	G	No	1		Homozygous	39	39	100	1	29	38	0.432836	32.0769	67	67	30	31		1	1	no	No	1	200	CNAG_03507		CNA3_FINAL_CALLGENES_1	CNAG_03507	CNA3_FINAL_CALLGENES_1	CNAG_03507, CNAG_03507, CNAG_03507	CNAG_03507T0	[complement(1145608..1145610): 0, complement(1145611..1145630): 2, complement(1145704..1145887): 0, complement(1145949..1146102): 1, complement(1146158..1146668): 2, complement(1146725..1147022): 0, complement(1147078..1147239): 0]	CNAG_03507T0	Contains exonic Ns	CNAG_03507			CNAG_03507T0:c.99_100insC	CNAG_03507:p.Trp34fs	CNAG_03507:p.Trp34fs	CNAG_03507T0:c.99_100insC	No	Yes
Supercontig_3.8	1147144	Deletion	C	-	No	1		Homozygous	37	37	100	1	28	37	0.430769	30.8649	65	65	28	30		1	1	no	No	1	156.536	CNAG_03507		CNA3_FINAL_CALLGENES_1	CNAG_03507	CNA3_FINAL_CALLGENES_1	CNAG_03507, CNAG_03507, CNAG_03507	CNAG_03507T0	[complement(1145608..1145610): 0, complement(1145611..1145630): 2, complement(1145704..1145887): 0, complement(1145949..1146102): 1, complement(1146158..1146668): 2, complement(1146725..1147022): 0, complement(1147078..1147239): 0]	CNAG_03507T0	Contains exonic Ns	CNAG_03507			CNAG_03507T0:c.96delG	CNAG_03507:p.Pro33fs	CNAG_03507:p.Pro33fs	CNAG_03507T0:c.96delG	No	Yes
Supercontig_3.8	1147149^1147150	Insertion	-	G	No	1		Homozygous	34	35	97.1429	1	23	34	0.403509	32.9412	57	58	25	27		1	1	no	No	1	200	CNAG_03507		CNA3_FINAL_CALLGENES_1	CNAG_03507	CNA3_FINAL_CALLGENES_1	CNAG_03507, CNAG_03507, CNAG_03507	CNAG_03507T0	[complement(1145608..1145610): 0, complement(1145611..1145630): 2, complement(1145704..1145887): 0, complement(1145949..1146102): 1, complement(1146158..1146668): 2, complement(1146725..1147022): 0, complement(1147078..1147239): 0]	CNAG_03507T0	Contains exonic Ns	CNAG_03507			CNAG_03507T0:c.90dup	CNAG_03507:p.Val31fs	CNAG_03507:p.Val31fs	CNAG_03507T0:c.90dup	No	Yes
Supercontig_3.8	1147166^1147167	Insertion	-	G	No	1		Homozygous	33	33	100	1	20	33	0.377358	33.2727	53	53	25	26		1	1	no	No	1	200	CNAG_03507		CNA3_FINAL_CALLGENES_1	CNAG_03507	CNA3_FINAL_CALLGENES_1	CNAG_03507, CNAG_03507, CNAG_03507	CNAG_03507T0	[complement(1145608..1145610): 0, complement(1145611..1145630): 2, complement(1145704..1145887): 0, complement(1145949..1146102): 1, complement(1146158..1146668): 2, complement(1146725..1147022): 0, complement(1147078..1147239): 0]	CNAG_03507T0	Contains exonic Ns	CNAG_03507			CNAG_03507T0:c.73dup	CNAG_03507:p.Arg25fs	CNAG_03507:p.Arg25fs	CNAG_03507T0:c.73dup	No	Yes
Supercontig_3.8	1147182	SNV	A	G	No	1		Homozygous	29	29	100	1	19	29	0.395833	35	48	48	22	23		1	1	no	No	1	200	CNAG_03507		CNA3_FINAL_CALLGENES_1	CNAG_03507	CNA3_FINAL_CALLGENES_1	CNAG_03507, CNAG_03507, CNAG_03507	CNAG_03507T0	[complement(1145608..1145610): 0, complement(1145611..1145630): 2, complement(1145704..1145887): 0, complement(1145949..1146102): 1, complement(1146158..1146668): 2, complement(1146725..1147022): 0, complement(1147078..1147239): 0]	CNAG_03507T0	Contains exonic Ns	CNAG_03507			CNAG_03507T0:c.58T>C	CNAG_03507:p.Ser20Pro	CNAG_03507:p.Ser20Pro	CNAG_03507T0:c.58T>C	No	Yes
Supercontig_3.8	1147187	SNV	C	G	No	1		Homozygous	22	22	100	1	14	22	0.388889	31.7727	36	36	18	19		1	1	no	No	1	200	CNAG_03507		CNA3_FINAL_CALLGENES_1	CNAG_03507	CNA3_FINAL_CALLGENES_1	CNAG_03507, CNAG_03507, CNAG_03507	CNAG_03507T0	[complement(1145608..1145610): 0, complement(1145611..1145630): 2, complement(1145704..1145887): 0, complement(1145949..1146102): 1, complement(1146158..1146668): 2, complement(1146725..1147022): 0, complement(1147078..1147239): 0]	CNAG_03507T0	Contains exonic Ns	CNAG_03507			CNAG_03507T0:c.53G>C	CNAG_03507:p.Gly18Ala	CNAG_03507:p.Gly18Ala	CNAG_03507T0:c.53G>C	No	Yes
Supercontig_3.8	1147192	SNV	A	G	No	1		Homozygous	18	18	100	1	12	18	0.4	35.3333	30	30	15	16		1	1	no	No	1	200	CNAG_03507		CNA3_FINAL_CALLGENES_1	CNAG_03507	CNA3_FINAL_CALLGENES_1	CNAG_03507, CNAG_03507, CNAG_03507	CNAG_03507T0	[complement(1145608..1145610): 0, complement(1145611..1145630): 2, complement(1145704..1145887): 0, complement(1145949..1146102): 1, complement(1146158..1146668): 2, complement(1146725..1147022): 0, complement(1147078..1147239): 0]	CNAG_03507T0	Contains exonic Ns	CNAG_03507			CNAG_03507T0:c.48T>C			CNAG_03507T0:c.48T>C	No	No
Supercontig_3.8	1147255	Deletion	G	-	No	1		Homozygous	47	47	100	1	47	20	0.298507	30.9149	67	67	20	24		1	1	no	No	1	200				CNAG_03508	CNA3_FINAL_CALLGENES_1	CNAG_03508, CNAG_03508			CNAG_03508T0		CNAG_03508							No	-
Supercontig_3.8	1325891	SNV	G	A	No	1		Homozygous	10	19	52.6316	0.935853	10	9	0.473684	31.2	19	30	8	9	0.82	0.69256	1	no	No	1	11.9282				CNAG_07749	CNA3_FINAL_CALLGENES_1	CNAG_07749, CNAG_07749			CNAG_07749T0		CNAG_07749							No	-
Supercontig_3.9	637919..637924	Deletion	TCAGAC	-	No	6		Homozygous	141	143	98.6014	1	103	128	0.445887	32.6738	231	233	85	107		1	1	no	No	1	200	CNAG_04348		CNA3_FINAL_CALLGENES_1	CNAG_04348	CNA3_FINAL_CALLGENES_1	CNAG_04348, CNAG_04348, CNAG_04348	CNAG_04348T0	[complement(636854..636856): 0, complement(636857..636910): 0, complement(636964..637811): 2, complement(637869..637966): 1, complement(638013..638194): 0]	CNAG_04348T0		CNAG_04348			CNAG_04348T0:c.225_230delGTCTGA	CNAG_04348:p.Glu75_Ser76del	CNAG_04348:p.Glu75_Ser76del	CNAG_04348T0:c.225_230delGTCTGA	No	Yes
Supercontig_3.9	804131	Deletion	G	-	No	1		Homozygous	252	461	54.6638	1	249	216	0.464516	31.0079	465	836	94	109	-2.85	0.994831	1	no	No	1	200																		No	-
Supercontig_3.9	804136	SNV	C	T	No	1		Homozygous	245	475	51.5789	1	239	219	0.478166	33.551	458	861	93	105	1.62	0.906993	1	no	No	1	200																		No	-
Supercontig_3.9	804168	SNV	C	T	No	1		Homozygous	280	495	56.5657	1	263	237	0.474	34.4429	500	867	84	112	1.31	0.247558	1	no	No	1	200																		No	-
Supercontig_3.9	804438	SNV	G	A	No	1		Homozygous	178	339	52.5074	1	153	178	0.462236	34.3539	331	588	67	74	3.06	3.4144e-05	1	no	No	1	200																		No	-
Supercontig_3.9	804818	SNV	T	C	No	1		Homozygous	223	384	58.0729	1	223	177	0.4425	33.2108	400	635	84	94	0.59	0.251018	1	no	No	1	200																		No	-
Supercontig_3.9	804909	SNV	A	G	No	1		Homozygous	198	381	51.9685	1	181	142	0.439628	32.3283	323	616	59	70	-0.77	0.00302454	0.974268	no	No	1	200																		No	-
Supercontig_3.9	804964..804965	MNV	CA	TG	No	2		Heterozygous	307	467	65.7388	1	277	262	0.486085	32.2968	538	776	115	131	-3.39	0.997354	1	yes	No	1	200																		No	-
Supercontig_3.9	804964..804965	MNV	CA	CA	Yes	2		Heterozygous	123	467	26.3383	1	83	103	0.446237	33.8984	186	776	85	93		0.750123	0.96249	yes	No	1	200																		No	-
Supercontig_3.9	805056	SNV	A	G	No	1		Homozygous	362	491	73.7271	1	300	325	0.48	32.9033	625	822	92	114	-2.55	0.603041	1	no	No	1	200																		No	-
Supercontig_3.9	824836	SNV	G	A	No	1		Homozygous	117	209	55.9809	1	103	97	0.485	34.7521	200	347	54	66	2.65	0.977811	1	no	No	1	200																		No	-
Supercontig_3.9	1024082	SNV	G	A	No	1		Homozygous	2872	2989	96.0856	1	2050	2815	0.421377	34.6455	4865	5055	206	216		0.999927	1	no	No	1	200				CNAG_04500, CNAG_04501	CNA3_FINAL_CALLGENES_1, CNA3_FINAL_CALLGENES_1	CNAG_04500, CNAG_04501, CNAG_04500, CNAG_04501			CNAG_04500T0, CNAG_04501T0		CNAG_04500, CNAG_04501							No	-
Supercontig_3.9	1184928	SNV	G	T	No	1		Homozygous	10	10	100	1	10	9	0.473684	35.2	19	19	7	10		1	1	no	No	1	156.536						CNAG_07791					CNAG_07791			CNAG_07791T0:c.687+13G>T			CNAG_07791T0:c.687+13G>T	No	-
Supercontig_3.9	1185251..1185252	MNV	AT	TG	No	2		Heterozygous	5	11	45.4545	1	4	2	0.333333	32.6	6	16	4	5	0.86	0.779151	0.881183	yes	No	1	200				CNAG_07791	CNA3_FINAL_CALLGENES_1	CNAG_07791, CNAG_07791			CNAG_07791T0		CNAG_07791							No	-
Supercontig_3.9	1185251..1185252	MNV	AT	AT	Yes	2		Heterozygous	5	11	45.4545	1	4	5	0.444444	27.7778	9	16	8	8		0.86939	0.99796	yes	No	1	200				CNAG_07791	CNA3_FINAL_CALLGENES_1	CNAG_07791, CNAG_07791			CNAG_07791T0		CNAG_07791							No	-
Supercontig_3.9	1185308	SNV	G	A	No	1		Homozygous	17	21	80.9524	1	15	8	0.347826	34.2353	23	28	12	15	2.46	0.9697	0.968004	no	No	1	200				CNAG_07791	CNA3_FINAL_CALLGENES_1	CNAG_07791, CNAG_07791			CNAG_07791T0		CNAG_07791							No	-
Supercontig_3.9	1185345	SNV	G	C	No	1		Homozygous	15	18	83.3333	1	13	9	0.409091	33.0667	22	25	12	14	0.83	0.902814	0.988251	no	No	1	154.775				CNAG_07791	CNA3_FINAL_CALLGENES_1	CNAG_07791, CNAG_07791			CNAG_07791T0		CNAG_07791							No	-
Supercontig_3.9	1185356	SNV	G	A	No	1		Homozygous	13	15	86.6667	1	11	11	0.5	32.3077	22	24	11	11		0.813841	1	no	No	1	139.861				CNAG_07791	CNA3_FINAL_CALLGENES_1	CNAG_07791, CNAG_07791			CNAG_07791T0		CNAG_07791							No	-
Supercontig_3.9	1185368	SNV	T	C	No	1		Homozygous	13	15	86.6667	1	11	12	0.478261	30.9231	23	25	11	11		0.813841	1	no	No	1	142.556				CNAG_07791	CNA3_FINAL_CALLGENES_1	CNAG_07791, CNAG_07791			CNAG_07791T0		CNAG_07791							No	-
Supercontig_3.9	1185394	SNV	G	A	No	1		Homozygous	12	14	85.7143	1	9	12	0.428571	31.75	21	23	10	10		0.817423	1	no	No	1	129.326				CNAG_07791	CNA3_FINAL_CALLGENES_1	CNAG_07791, CNAG_07791			CNAG_07791T0		CNAG_07791							No	-
Supercontig_3.9	1186130	SNV	T	C	No	1		Homozygous	93	96	96.875	1	65	77	0.457746	27.9355	142	147	31	47		0.997591	1	no	No	1	200																		No	-
Supercontig_3.9	1186141	SNV	T	C	No	1		Homozygous	163	167	97.6048	1	131	94	0.417778	33	225	231	55	69		0.990405	1	no	No	1	200																		No	-
Supercontig_3.9	1186150	SNV	G	A	No	1		Homozygous	146	198	73.7374	1	109	121	0.473913	32.6301	230	284	49	70		0.00366411	0.617286	no	No	1	200																		No	-
Supercontig_3.9	1186230	SNV	C	T	No	1		Homozygous	261	351	74.359	1	240	189	0.440559	33.5057	429	578	103	135	0.28	0.0325088	1	no	No	1	200																		No	-
Supercontig_3.10	228960	SNV	T	C	No	1		Homozygous	105	105	100	1	86	82	0.488095	32.381	168	168	52	60		1	1	no	No	1	200																		No	-
Supercontig_3.10	229004	Deletion	T	-	No	1		Homozygous	112	112	100	1	83	85	0.494048	33.0714	168	168	56	62		1	1	no	No	1	159.546																		No	-
Supercontig_3.10	229012..229013	Deletion	TT	-	No	2		Homozygous	121	121	100	1	92	88	0.488889	29.7012	180	180	73	86		1	1	no	No	1	200																		No	-
Supercontig_3.10	318279	SNV	C	T	No	1		Homozygous	5	19	26.3158	0.998986	5	3	0.375	24.6	8	22	5	5	1.47	0.527762	0.716356	no	No	1	29.9383						CNAG_04817					CNAG_04817			CNAG_04817T0:c.205-53C>T			CNAG_04817T0:c.205-53C>T	No	-
Supercontig_3.10	472992^472993	Insertion	-	G	No	1		Homozygous	18	18	100	1	10	18	0.357143	32.2222	28	28	15	16		1	1	no	No	1	156.536	CNAG_04760		CNA3_FINAL_CALLGENES_1	CNAG_04760	CNA3_FINAL_CALLGENES_1	CNAG_04760, CNAG_04760, CNAG_04760	CNAG_04760T0	[complement(471990..471992): 0, complement(471993..472155): 1, complement(472218..472453): 0, complement(472514..472870): 0, complement(472926..473042): 0, complement(473103..473144): 0]	CNAG_04760T0		CNAG_04760			CNAG_04760T0:c.92dup	CNAG_04760:p.Thr32fs	CNAG_04760:p.Thr32fs	CNAG_04760T0:c.92dup	No	Yes
Supercontig_3.10	984460	SNV	A	G	No	1		Homozygous	76	76	100	1	67	65	0.492424	33.6184	132	132	40	56		1	1	no	No	1	200																		No	-
Supercontig_3.10	984469	Deletion	N	-	No	1		Homozygous	78	79	98.7342	1	68	67	0.496296	32.5128	135	136	42	58		0.999998	1	no	No	1	200																		No	-
Supercontig_3.10	984515^984516	Insertion	-	C	No	1		Homozygous	87	87	100	1	76	63	0.453237	33.023	139	139	44	59		1	1	no	No	1	159.546																		No	-
Supercontig_3.10	984522^984523	Insertion	-	C	No	1		Homozygous	76	77	98.7013	1	66	56	0.459016	33.4342	122	123	41	53		0.999999	1	no	No	1	200																		No	-
Supercontig_3.10	984542^984543	Insertion	-	G	No	1		Homozygous	76	77	98.7013	1	62	56	0.474576	34.0921	118	119	40	52		1	1	no	No	1	200																		No	-
Supercontig_3.10	984545	SNV	T	A	No	1		Homozygous	78	78	100	1	64	57	0.471074	33.6282	121	121	41	54		1	1	no	No	1	156.536																		No	-
Supercontig_3.10	984547^984548	Insertion	-	T	No	1		Homozygous	79	79	100	1	63	61	0.491935	33.6835	124	124	41	53		1	1	no	No	1	200																		No	-
Supercontig_3.10	984556^984557	Insertion	-	A	No	1		Homozygous	69	70	98.5714	1	57	49	0.462264	34.1014	106	107	37	47		1	1	no	No	1	200																		No	-
Supercontig_3.10	984558^984559	Insertion	-	A	No	1		Homozygous	66	66	100	1	55	46	0.455446	32.3939	101	101	33	45		1	1	no	No	1	200																		No	-
Supercontig_3.10	984565^984566	Insertion	-	T	No	1		Homozygous	54	55	98.1818	1	45	36	0.444444	30.5	81	82	28	36		1	1	no	No	1	200																		No	-
Supercontig_3.10	984570^984571	Insertion	-	TT	No	2		Homozygous	51	51	100	1	38	37	0.493333	32.1	75	75	41	49		1	1	no	No	1	200																		No	-
Supercontig_3.11	662484	SNV	T	G	No	1		Homozygous	110	170	64.7059	1	83	85	0.494048	33.2545	168	264	54	64	-1.5	0.988162	1	no	No	1	200	CNAG_01704		CNA3_FINAL_CALLGENES_1	CNAG_01704	CNA3_FINAL_CALLGENES_1	CNAG_01704, CNAG_01704, CNAG_01704	CNAG_01704T0	[complement(660627..660629): 0, complement(660630..660928): 2, complement(660977..661056): 1, complement(661115..661385): 2, complement(661435..661550): 1, complement(661599..661976): 1, complement(662026..662099): 0, complement(662147..662815): 0, complement(662865..663011): 0, complement(663066..663451): 2, complement(663567..663658): 1, complement(663788..663921): 0, complement(663975..664013)…	CNAG_01704T0		CNAG_01704			CNAG_01704T0:c.1130A>C	CNAG_01704:p.Gln377Pro	CNAG_01704:p.Gln377Pro	CNAG_01704T0:c.1130A>C	No	Yes
Supercontig_3.11	666251	SNV	C	A	No	1		Homozygous	201	201	100	1	151	165	0.477848	34.8209	316	316	84	99		1	1	no	No	1	159.546	CNAG_01706		CNA3_FINAL_CALLGENES_1	CNAG_01706	CNA3_FINAL_CALLGENES_1	CNAG_01706, CNAG_01706, CNAG_01706	CNAG_01706T0	[complement(665349..665351): 0, complement(665352..665569): 2, complement(665649..665685): 0, complement(665734..665959): 1, complement(666017..666292): 1, complement(666364..666376): 2, complement(666430..666470): 1, complement(666528..666603): 2, complement(666673..666743): 1, complement(666802..666830): 0, complement(666881..667022): 1, complement(667076..667221): 0]	CNAG_01706T0		CNAG_01706			CNAG_01706T0:c.560G>T	CNAG_01706:p.Arg187Ile	CNAG_01706:p.Arg187Ile	CNAG_01706T0:c.560G>T	No	Yes
Supercontig_3.11	885665	SNV	C	T	No	1		Homozygous	150	300	50	0.999383	119	111	0.482609	31.18	230	437	89	90	-1.37	0.508407	1	no	No	1	32.0963																		No	-
Supercontig_3.12	139578	SNV	G	T	No	1		Homozygous	78	78	100	1	43	78	0.355372	34.4231	121	121	40	44		1	1	no	No	1	200				CNAG_06036	CNA3_FINAL_CALLGENES_1	CNAG_06036, CNAG_06036			CNAG_06036T0		CNAG_06036							No	-
Supercontig_3.12	139605	SNV	T	G	No	1		Homozygous	68	68	100	1	37	68	0.352381	32.5588	105	105	33	34		1	1	no	No	1	154.775				CNAG_06036	CNA3_FINAL_CALLGENES_1	CNAG_06036, CNAG_06036			CNAG_06036T0		CNAG_06036							No	-
Supercontig_3.12	142483..142485	Deletion	CCT	-	No	3		Homozygous	22	22	100	1	12	18	0.4	31.7273	30	30	21	24		1	1	no	No	1	200																		No	-
Supercontig_3.12	142490	Deletion	A	-	No	1		Homozygous	19	19	100	1	11	12	0.478261	32.1053	23	23	15	14		1	1	no	No	1	154.775																		No	-
Supercontig_3.12	142495	SNV	T	A	No	1		Homozygous	20	20	100	1	13	11	0.458333	30.95	24	24	16	14		1	1	no	No	1	200																		No	-
Supercontig_3.12	142497^142498	Insertion	-	T	No	1		Homozygous	27	27	100	1	22	13	0.371429	31.2222	35	35	18	16		1	1	no	No	1	200																		No	-
Supercontig_3.12	142503	Deletion	T	-	No	1		Homozygous	28	28	100	1	24	13	0.351351	30	37	37	19	17		1	1	no	No	1	200																		No	-
Supercontig_3.12	144519	Deletion	A	-	No	1		Homozygous	140	140	100	1	88	98	0.473118	31.6786	186	186	77	80		1	1	no	No	1	200																		No	-
Supercontig_3.12	144609	SNV	G	T	No	1		Homozygous	187	187	100	1	152	112	0.424242	33.7807	264	264	85	92		1	1	no	No	1	200																		No	-
Supercontig_3.12	167613	SNV	C	T	No	1		Homozygous	189	370	51.0811	1	189	189	0.5	33.9365	378	676	67	76	1.45	1.12522e-05	1	no	No	1	100.832																		No	-
Supercontig_3.12	167657..167658	MNV	AT	GC	No	2		Heterozygous	204	353	57.7904	1	197	204	0.491272	33.2475	401	646	101	116	-1.74	0.840648	1	yes	No	1	200																		No	-
Supercontig_3.12	167657..167658	MNV	AT	AT	Yes	2		Heterozygous	149	353	42.2096	1	114	131	0.465306	34.1208	245	646	92	110		0.260775	1	yes	No	1	200																		No	-
Supercontig_3.12	167661	SNV	C	T	No	1		Homozygous	203	357	56.8627	1	196	203	0.491228	34.1576	399	651	70	78	0.65	0.00322877	1	no	No	1	200																		No	-
Supercontig_3.12	167670	SNV	T	C	No	1		Homozygous	191	331	57.7039	1	169	191	0.469444	33.1361	360	586	64	71	-1.97	0.135137	1	no	No	1	200																		No	-
Supercontig_3.12	167672	SNV	C	T	No	1		Homozygous	191	337	56.6766	1	167	191	0.46648	35.178	358	592	64	72	1.04	0.0947477	1	no	No	1	200																		No	-
Supercontig_3.12	259784	Deletion	T	-	No	1		Homozygous	14	15	93.3333	1	14	8	0.363636	33	22	23	10	10		0.995036	1	no	No	1	200																		No	-
Supercontig_3.12	313138	SNV	T	G	No	1		Homozygous	201	205	98.0488	1	139	170	0.449838	34.204	309	313	76	93		1	1	no	No	1	200				CNAG_06103	CNA3_FINAL_CALLGENES_1	CNAG_06103, CNAG_06103			CNAG_06103T0		CNAG_06103							No	-
Supercontig_3.12	591737	SNV	G	T	No	1		Homozygous	36	36	100	1	25	33	0.431034	35.3333	58	58	24	30		1	1	no	No	1	200						CNAG_06197					CNAG_06197			CNAG_06197T0:c.2472+13G>T			CNAG_06197T0:c.2472+13G>T	No	-
Supercontig_3.12	591748..591749	MNV	TG	AA	No	2		Homozygous	34	34	100	1	28	29	0.491228	33.0746	57	57	35	42		1	1	no	No	1	200						CNAG_06197					CNAG_06197			CNAG_06197T0:c.2472+24_2472+25delTGinsAA			CNAG_06197T0:c.2472+24_2472+25delTGinsAA	No	-
Supercontig_3.12	591752..591753	MNV	CC	TT	No	2		Homozygous	34	34	100	1	28	29	0.491228	34.3134	57	57	35	42		1	1	no	No	1	200						CNAG_06197					CNAG_06197			CNAG_06197T0:c.2472+28_2472+29delCCinsTT			CNAG_06197T0:c.2472+28_2472+29delCCinsTT	No	-
Supercontig_3.12	591755	SNV	C	G	No	1		Homozygous	33	33	100	1	27	28	0.490909	33	55	55	22	28		1	1	no	No	1	159.546						CNAG_06197					CNAG_06197			CNAG_06197T0:c.2472+31C>G			CNAG_06197T0:c.2472+31C>G	No	-
Supercontig_3.12	591760	SNV	C	G	No	1		Homozygous	32	32	100	1	28	27	0.490909	32.1875	55	55	22	26		1	1	no	No	1	200						CNAG_06197					CNAG_06197			CNAG_06197T0:c.2472+36C>G			CNAG_06197T0:c.2472+36C>G	No	-
Supercontig_3.12	774029	SNV	C	T	No	1		Homozygous	10	10	100	1	5	10	0.333333	32.6	15	15	6	7		1	1	no	No	1	159.546																		No	-
Supercontig_3.13	119	Deletion	C	-	No	1		Homozygous	17	24	70.8333	1	17	10	0.37037	31.0588	27	37	9	12	-0.54	0.97008	1	no	No	1	123.859																		No	-
Supercontig_3.13	587254	SNV	T	C	No	1		Homozygous	167	329	50.7599	1	165	122	0.425087	32.2695	287	551	72	75	-2.75	0.00089357	0.486224	no	No	1	65.2473																		No	-
Supercontig_3.13	587270	SNV	G	A	No	1		Homozygous	256	331	77.3414	1	168	256	0.396226	33.9219	424	533	80	83		7.02134e-09	0.912164	no	No	1	200																		No	-
Supercontig_3.13	596781	SNV	T	C	No	1		Homozygous	10	15	66.6667	1	10	3	0.230769	33.4	13	19	9	8	1.65	0.993705	0.999965	no	No	1	65.5056																		No	-
Supercontig_3.13	596798	SNV	G	A	No	1		Homozygous	10	15	66.6667	0.999999	10	4	0.285714	31.6	14	22	10	9	0.49	0.914594	0.972001	no	No	1	62.4848																		No	-
Supercontig_3.13	596892	SNV	T	C	No	1		Homozygous	10	14	71.4286	1	4	10	0.285714	35.6	14	21	8	8	1.2	0.464381	0.995955	no	No	1	78.4048																		No	-
Supercontig_3.13	596894	SNV	G	A	No	1		Homozygous	10	15	66.6667	0.999999	4	10	0.285714	35.6	14	23	8	8	0.37	0.377282	0.987136	no	No	1	62.4794																		No	-
Supercontig_3.13	596900	SNV	G	A	No	1		Homozygous	10	15	66.6667	0.999999	4	10	0.285714	34.7	14	23	8	8	-0.61	0.460597	0.987136	no	No	1	62.4696																		No	-
Supercontig_3.13	597593	SNV	G	T	No	1		Homozygous	32	63	50.7937	0.98691	10	28	0.263158	34.2812	38	77	22	21	1.88	0.442293	0.866441	no	No	1	18.8305																		No	-
Supercontig_3.13	609441^609442	Insertion	-	G	No	1		Homozygous	154	156	98.7179	1	134	92	0.40708	32.7922	226	228	72	82		1	1	no	No	1	156.536																		No	-
Supercontig_3.13	611453	SNV	A	G	No	1		Homozygous	194	195	99.4872	1	166	144	0.464516	33.0464	310	311	82	107		1	1	no	No	1	159.546																		No	-
Supercontig_3.13	754478	Deletion	C	-	No	1		Homozygous	21	21	100	1	5	21	0.192308	32.0476	26	26	11	12		1	1	no	No	1	159.546																		No	-
Supercontig_3.14	170929	Deletion	A	-	No	1		Homozygous	12	12	100	1	10	12	0.454545	31.1667	22	22	11	11		1	1	no	No	1	200																		No	-
Supercontig_3.14	170934	SNV	T	C	No	1		Homozygous	10	10	100	1	10	10	0.5	35.6	20	20	9	9		1	1	no	No	1	200																		No	-
Supercontig_3.14	308456	SNV	G	A	No	1		Homozygous	93	165	56.3636	1	60	79	0.431655	34.9032	139	250	55	56	2.31	0.944696	1	no	No	1	200	CNAG_05436		CNA3_FINAL_CALLGENES_1	CNAG_05436	CNA3_FINAL_CALLGENES_1	CNAG_05436, CNAG_05436, CNAG_05436	CNAG_05436T0	[307532..307936: 0, 307985..308920: 0, 308921..308923: 0]	CNAG_05436T0		CNAG_05436			CNAG_05436T0:c.877G>A	CNAG_05436:p.Val293Met	CNAG_05436:p.Val293Met	CNAG_05436T0:c.877G>A	No	Yes
Supercontig_3.14	308472	SNV	C	T	No	1		Homozygous	89	162	54.9383	1	64	73	0.467153	33.0787	137	250	53	56	0.27	0.98206	1	no	No	1	200	CNAG_05436		CNA3_FINAL_CALLGENES_1	CNAG_05436	CNA3_FINAL_CALLGENES_1	CNAG_05436, CNAG_05436, CNAG_05436	CNAG_05436T0	[307532..307936: 0, 307985..308920: 0, 308921..308923: 0]	CNAG_05436T0		CNAG_05436			CNAG_05436T0:c.893C>T	CNAG_05436:p.Ala298Val	CNAG_05436:p.Ala298Val	CNAG_05436T0:c.893C>T	No	Yes
Supercontig_3.14	308482	SNV	C	T	No	1		Homozygous	86	158	54.4304	1	61	72	0.458647	33.9419	133	242	52	54	1.22	0.992129	1	no	No	1	200	CNAG_05436		CNA3_FINAL_CALLGENES_1	CNAG_05436	CNA3_FINAL_CALLGENES_1	CNAG_05436, CNAG_05436, CNAG_05436	CNAG_05436T0	[307532..307936: 0, 307985..308920: 0, 308921..308923: 0]	CNAG_05436T0		CNAG_05436			CNAG_05436T0:c.903C>T			CNAG_05436T0:c.903C>T	No	No
Supercontig_3.14	308503	SNV	C	T	No	1		Homozygous	74	143	51.7483	0.999999	48	61	0.440367	33.5135	109	214	47	49	-0.03	0.96706	1	no	No	1	62.1241	CNAG_05436		CNA3_FINAL_CALLGENES_1	CNAG_05436	CNA3_FINAL_CALLGENES_1	CNAG_05436, CNAG_05436, CNAG_05436	CNAG_05436T0	[307532..307936: 0, 307985..308920: 0, 308921..308923: 0]	CNAG_05436T0		CNAG_05436			CNAG_05436T0:c.924C>T			CNAG_05436T0:c.924C>T	No	No
Supercontig_3.14	453719^453720	Insertion	-	G	No	1		Homozygous	27	27	100	1	26	7	0.212121	33.5926	33	33	14	15		1	1	no	No	1	200																		No	-
Supercontig_3.14	453743..453744	MNV	GA	TG	No	2		Homozygous	59	60	98.3333	1	58	21	0.265823	33.1534	79	81	33	38		0.999775	1	no	No	1	200																		No	-
Supercontig_3.14	454479	Deletion	T	-	No	1		Homozygous	102	103	99.0291	1	93	43	0.316176	31.9216	136	137	57	58		1	1	no	No	1	200																		No	-
Supercontig_3.14	459035	SNV	C	G	No	1		Homozygous	116	117	99.1453	1	78	106	0.423913	33.0431	184	186	48	60		1	1	no	No	1	200																		No	-
Supercontig_3.14	459071^459072	Insertion	-	A	No	1		Homozygous	71	72	98.6111	1	25	67	0.271739	33.507	92	93	25	30		1	1	no	No	1	200																		No	-
Supercontig_3.14	459106	SNV	A	G	No	1		Homozygous	49	49	100	1	8	46	0.148148	33.5306	54	54	14	17		1	1	no	No	1	200																		No	-
Supercontig_3.14	459788	Deletion	A	-	No	1		Homozygous	74	74	100	1	20	71	0.21978	31.5135	91	91	31	31		1	1	no	No	1	159.546																		No	-
Supercontig_3.14	460231	Deletion	T	-	No	1		Homozygous	122	122	100	1	90	91	0.497238	31.8852	181	181	56	62		1	1	no	No	1	200																		No	-
Supercontig_3.14	463069	Deletion	G	-	No	1		Homozygous	55	55	100	1	15	49	0.234375	32.7455	64	64	24	21		1	1	no	No	1	159.546																		No	-
Supercontig_3.14	464378	Deletion	A	-	No	1		Homozygous	28	29	96.5517	1	25	16	0.390244	29.9643	41	43	18	19		0.975928	1	no	No	1	200																		No	-
Supercontig_3.14	464476	Deletion	A	-	No	1		Homozygous	129	130	99.2308	1	125	69	0.35567	31.907	194	195	57	65		1	1	no	No	1	200																		No	-
Supercontig_3.14	467635	Deletion	G	-	No	1		Homozygous	158	158	100	1	125	125	0.5	30.7722	250	250	83	97		1	1	no	No	1	159.546																		No	-
Supercontig_3.14	467745	Deletion	C	-	No	1		Homozygous	135	135	100	1	103	105	0.495192	29.6296	208	208	81	88		1	1	no	No	1	200																		No	-
Supercontig_3.14	467910	Deletion	C	-	No	1		Homozygous	141	141	100	1	112	112	0.5	29.539	224	224	76	83		1	1	no	No	1	200																		No	-
Supercontig_3.14	468165	Deletion	T	-	No	1		Homozygous	69	69	100	1	48	56	0.461538	30.029	104	104	46	53		1	1	no	No	1	156.536																		No	-
Supercontig_3.14	468908	Deletion	G	-	No	1		Homozygous	252	253	99.6047	1	198	196	0.497462	31.7738	394	395	93	113		1	1	no	No	1	159.546																		No	-
Supercontig_3.14	468975	Deletion	T	-	No	1		Homozygous	271	272	99.6324	1	227	210	0.480549	32.7417	437	438	100	128		1	1	no	No	1	200																		No	-
Supercontig_3.14	468985	Deletion	A	-	No	1		Homozygous	276	276	100	1	225	223	0.497768	32.558	448	448	102	132		1	1	no	No	1	200																		No	-
Supercontig_3.14	469536	Deletion	A	-	No	1		Homozygous	135	137	98.5401	1	97	128	0.431111	32.9037	225	228	58	70		1	1	no	No	1	200																		No	-
Supercontig_3.14	469852	Deletion	A	-	No	1		Homozygous	79	79	100	1	76	74	0.493333	30.8481	150	150	44	48		1	1	no	No	1	159.546																		No	-
Supercontig_3.14	469974^469975	Insertion	-	C	No	1		Homozygous	14	14	100	1	4	12	0.25	33.2857	16	16	9	9		1	1	no	No	1	159.546																		No	-
Supercontig_3.14	469979^469980	Insertion	-	T	No	1		Homozygous	12	12	100	1	4	10	0.285714	35	14	14	7	7		1	1	no	No	1	156.536																		No	-
Supercontig_3.14	469980^469981	Insertion	-	T	No	1		Homozygous	12	12	100	1	4	10	0.285714	34.6667	14	14	7	7		1	1	no	No	1	200																		No	-
Supercontig_3.14	707306	SNV	G	C	No	1		Homozygous	7	10	70	0.999993	3	7	0.3	36	10	16	6	6	0	0.563038	0.983653	no	No	1	51.2785																		No	-
Supercontig_3.14	942372	SNV	A	T	No	1		Homozygous	84	133	63.1579	1	84	15	0.151515	34.8929	99	152	36	33	2.53	0.510972	0.961638	no	No	1	200																		No	-
Supercontig_2.15	1843^1844	Insertion	-	T	No	1		Homozygous	458	467	98.0728	1	275	295	0.482456	31.214	570	579	74	84		1	1	no	No	1	156.536						CNAG_09000					CNAG_09000			CNAG_09000T0:c.736-16dup			CNAG_09000T0:c.736-16dup	No	-
Supercontig_2.15	1876^1877	Insertion	-	T	No	1		Homozygous	1223	1225	99.8367	1	836	977	0.461114	33.5511	1813	1816	127	156		1	1	no	No	1	200	CNAG_09000		CNA2_MITO_2_FINAL_CALLGENES_1	CNAG_09000	CNA2_MITO_2_FINAL_CALLGENES_1	CNAG_09000, CNAG_09000, CNAG_09000	CNAG_09000T0	[20..233: 0, 1307..1827: 2, 1861..2193: 0, 2194..2196: 0]	CNAG_09000T0		CNAG_09000			CNAG_09000T0:c.752dup	CNAG_09000:p.Phe252fs	CNAG_09000:p.Phe252fs	CNAG_09000T0:c.752dup	No	Yes
